# Supplementary material for: Poly[[bis­(acetonitrile-κN)bis­[μ2-2,2′-(methyl­enedithio)bis­(1,3,4-thia­diazole)-κ2 N 4:N 4′]copper(II)] bis­(perchlorate) acetonitrile solvate]
Source: Acta Crystallogr Sect E Struct Rep Online. 2009 Mar 19;65(Pt 4):m415. doi: 10.1107/S1600536809008708 (PMC2968791; doi:10.1107/S1600536809008708)
Supplement: Supplementary file 1 [file e-65-0m415-sup1.cif]

##############################################################################
###                                                                        ###
###        Electronic paper (Acta Crystallographica Section E)             ###
###                                                                        ###
##############################################################################
#                                                                            #
# This CIF contains the data in a paper accepted for publication in Acta     #
# Crystallographica Section E. It conforms to the requirements of Notes      #
# for Authors for Section E, and has been peer reviewed under the auspices   #
# of the IUCr Commission on Journals.                                        #
#                                                                            #
# Full details of the Crystallographic Information File format               #
# are given in the paper "The Crystallographic Information File (CIF):       #
# a New Standard Archive File for Crystallography" by S. R. Hall, F. H.      #
# Allen and I. D. Brown [Acta Cryst. (1991), A47, 655-685].                  #
#                                                                            #
# The current version of the core CIF dictionary is obtainable from          #
# ftp://ftp.iucr.org/pub/cif_core.dic. The current version number is 2.4.    #
#                                                                            #
# Software is freely available for graphical display of the structure(s) in  #
# this CIF.  For information consult the CIF home page http://www.iucr.org/  #
# cif/home.html                                                              #
#                                                                            #
# This file may be used for bona fide research purposes within the           #
# scientific community so long as proper attribution is given to the journal # 
# article from which it was obtained.                                        #
#                                                                            #
##############################################################################
                                             
data_I
_audit_creation_method     SHELXL-97
_chemical_name_systematic
;
Poly[[bis(acetonitrile-\k<i>N</i>)bis[\m~2~-2,2'-(methylenedithio)bis(1,3,4-
thiadiazole)-\k^2^<i>N</i>^4^:<i>N</i>^4'^]copper(II)] bis(perchlorate)
acetonitrile solvate]
;
_chemical_name_common     ?
_chemical_formula_moiety     'C32 H34 Cl4 Cu2 N22 O16 S16'
_chemical_formula_sum     'C32 H34 Cl4 Cu2 N22 O16 S16'
_chemical_formula_iupac     '[Cu (C5 H4 N4 S4)2 (C2 H3 N)2] (Cl O4)2, C2 H3 N'
_chemical_formula_weight     1764.65
_chemical_melting_point     ?
_symmetry_cell_setting     Monoclinic
_symmetry_space_group_name_H-M     'C 2/c'
_symmetry_space_group_name_Hall     '-C 2yc'
loop_
    _symmetry_equiv_pos_as_xyz
    'x, y, z'
    '-x, y, -z+1/2'
    'x+1/2, y+1/2, z'
    '-x+1/2, y+1/2, -z+1/2'
    '-x, -y, -z'
    'x, -y, z-1/2'
    '-x+1/2, -y+1/2, -z'
    'x+1/2, -y+1/2, z-1/2'
_cell_length_a     19.3144(18)
_cell_length_b     9.9450(9)
_cell_length_c     18.8722(18)
_cell_angle_alpha     90.00
_cell_angle_beta     98.8760(10)
_cell_angle_gamma     90.00
_cell_volume     3581.6(6)
_cell_formula_units_Z     2
_cell_measurement_reflns_used     5001
_cell_measurement_theta_min     2.31
_cell_measurement_theta_max     27.98
_cell_measurement_temperature     294(2)
_exptl_crystal_description     block
_exptl_crystal_colour     blue
_exptl_crystal_size_max     0.43
_exptl_crystal_size_mid     0.32
_exptl_crystal_size_min     0.30
_exptl_crystal_density_diffrn     1.636
_exptl_crystal_density_meas     ?
_exptl_crystal_density_method     'not measured'
_exptl_crystal_F_000     1780
_exptl_absorpt_coefficient_mu     1.280
_exptl_absorpt_correction_type     multi-scan
_exptl_absorpt_process_details     '(SADABS; Bruker, 1997)'
_exptl_absorpt_correction_T_min     0.6078
_exptl_absorpt_correction_T_max     0.7023
_exptl_special_details
;
;
_diffrn_ambient_temperature     294(2)
_diffrn_radiation_type     MoK\a
_diffrn_radiation_wavelength     0.71073
_diffrn_radiation_source     'fine-focus sealed tube'
_diffrn_radiation_monochromator     graphite
_diffrn_measurement_device_type     'Bruker SMART CCD area-detector'
_diffrn_measurement_method     '\f and \w'
_diffrn_detector_area_resol_mean     ?
_diffrn_reflns_number     12066
_diffrn_reflns_av_R_equivalents     0.0211
_diffrn_reflns_av_sigmaI/netI     0.0204
_diffrn_reflns_theta_min     2.62
_diffrn_reflns_theta_max     25.50
_diffrn_reflns_theta_full     25.50
_diffrn_measured_fraction_theta_max     0.983
_diffrn_measured_fraction_theta_full     0.983
_diffrn_reflns_limit_h_min     -23
_diffrn_reflns_limit_h_max     23
_diffrn_reflns_limit_k_min     -12
_diffrn_reflns_limit_k_max     12
_diffrn_reflns_limit_l_min     -22
_diffrn_reflns_limit_l_max     22
_diffrn_standards_number     0
_diffrn_standards_interval_count     ?
_diffrn_standards_interval_time     ?
_diffrn_standards_decay_%     ?
_refine_special_details
;
;
_reflns_number_total     3285
_reflns_number_gt     2568
_reflns_threshold_expression     I>2\s(I)
_refine_ls_structure_factor_coef     Fsqd
_refine_ls_matrix_type     full
_refine_ls_R_factor_all     0.0738
_refine_ls_R_factor_gt     0.0574
_refine_ls_wR_factor_gt     0.1601
_refine_ls_wR_factor_ref     0.1810
_refine_ls_goodness_of_fit_ref     1.066
_refine_ls_restrained_S_all     1.123
_refine_ls_number_reflns     3285
_refine_ls_number_parameters     216
_refine_ls_number_restraints     304
_refine_ls_hydrogen_treatment     constr
_refine_ls_weighting_scheme     calc
_refine_ls_weighting_details
        'calc w=1/[\s^2^(Fo^2^)+(0.1007P)^2^+13.6762P] where P=(Fo^2^+2Fc^2^)/3'
_atom_sites_solution_hydrogens     geom
_atom_sites_solution_primary     direct
_atom_sites_solution_secondary     difmap
_refine_ls_shift/su_max     0.000
_refine_ls_shift/su_mean     0.000
_refine_diff_density_max     0.857
_refine_diff_density_min     -0.833
_refine_ls_extinction_method     none
_refine_ls_extinction_coef     ?
loop_
    _atom_type_symbol
    _atom_type_description
    _atom_type_scat_dispersion_real
    _atom_type_scat_dispersion_imag
    _atom_type_scat_source
    'C' 'C' 0.0033 0.0016
                         'International Tables Vol C Tables 4.2.6.8 and 6.1.1.4'
    'H' 'H' 0.0000 0.0000
                         'International Tables Vol C Tables 4.2.6.8 and 6.1.1.4'
    'N' 'N' 0.0061 0.0033
                         'International Tables Vol C Tables 4.2.6.8 and 6.1.1.4'
    'O' 'O' 0.0106 0.0060
                         'International Tables Vol C Tables 4.2.6.8 and 6.1.1.4'
    'S' 'S' 0.1246 0.1234
                         'International Tables Vol C Tables 4.2.6.8 and 6.1.1.4'
    'Cl' 'Cl' 0.1484 0.1585
                         'International Tables Vol C Tables 4.2.6.8 and 6.1.1.4'
    'Cu' 'Cu' 0.3201 1.2651
                         'International Tables Vol C Tables 4.2.6.8 and 6.1.1.4'
_computing_data_collection     'SMART (Bruker, 1997)'
_computing_cell_refinement     'SAINT (Bruker, 1997)'
_computing_data_reduction     'SAINT (Bruker, 1997)'
_computing_structure_solution     'SHELXS97 (Sheldrick, 2008)'
_computing_structure_refinement     'SHELXL97 (Sheldrick, 2008)'
_computing_molecular_graphics     'SHELXTL (Sheldrick, 2008)'
_computing_publication_material     'SHELXTL (Sheldrick, 2008)'
loop_
    _atom_site_type_symbol
    _atom_site_label
    _atom_site_fract_x
    _atom_site_fract_y
    _atom_site_fract_z
    _atom_site_U_iso_or_equiv
    _atom_site_adp_type
    _atom_site_calc_flag
    _atom_site_refinement_flags
    _atom_site_occupancy
    _atom_site_disorder_assembly
    _atom_site_disorder_group
    Cl Cl1 0.40159(11) 0.1887(3) 0.92446(12) 0.1040(7) Uani d PGU 0.658(6) A 1
    O O1 0.3842(4) 0.3266(6) 0.9249(4) 0.135(2) Uani d PGU 0.658(6) A 1
    O O2 0.3626(4) 0.1399(7) 0.8620(4) 0.146(3) Uani d PGU 0.658(6) A 1
    O O3 0.4718(3) 0.1679(9) 0.9382(4) 0.139(2) Uani d PGU 0.658(6) A 1
    O O4 0.3720(5) 0.1390(8) 0.9838(4) 0.150(3) Uani d PGU 0.658(6) A 1
    Cl Cl1' 0.40159(11) 0.1887(3) 0.92446(12) 0.1040(7) Uani d PGU 0.342(6) A 2
    O O1' 0.3333(3) 0.2118(9) 0.9325(5) 0.135(2) Uani d PGU 0.342(6) A 2
    O O2' 0.4400(4) 0.0929(7) 0.9670(4) 0.146(3) Uani d PGU 0.342(6) A 2
    O O3' 0.4391(4) 0.3116(7) 0.9371(5) 0.139(2) Uani d PGU 0.342(6) A 2
    O O4' 0.4083(5) 0.1678(8) 0.8518(3) 0.150(3) Uani d PGU 0.342(6) A 2
    Cu Cu1 0.2500 0.7500 0.0000 0.0403(3) Uani d S 1 . .
    S S1 0.41916(9) 0.9410(2) 0.16187(11) 0.0858(6) Uani d U 1 . .
    S S2 0.32021(8) 1.10571(14) 0.23555(7) 0.0551(4) Uani d . 1 . .
    S S3 0.18788(8) 0.94899(14) 0.24653(6) 0.0542(4) Uani d . 1 . .
    S S4 0.17640(9) 0.85456(14) 0.39769(7) 0.0584(4) Uani d . 1 . .
    N N1 0.3156(2) 0.8589(4) 0.07448(19) 0.0424(9) Uani d . 1 . .
    N N2 0.2872(2) 0.9444(4) 0.12019(19) 0.0421(9) Uani d . 1 . .
    N N3 0.2193(2) 1.0883(4) 0.36936(19) 0.0445(9) Uani d . 1 . .
    N N4 0.2208(2) 1.0822(4) 0.44266(19) 0.0425(9) Uani d . 1 . .
    N N5 0.1534(3) 0.7792(6) 0.0641(3) 0.0662(13) Uani d DU 1 . .
    C C1 0.3821(3) 0.8491(7) 0.0899(3) 0.0651(16) Uani d . 1 . .
    H H1 0.4084 0.7955 0.0637 0.078 Uiso calc R 1 . .
    C C2 0.3356(3) 0.9939(5) 0.1685(2) 0.0454(11) Uani d . 1 . .
    C C3 0.2265(3) 1.1032(5) 0.2201(3) 0.0498(12) Uani d . 1 . .
    H H3A 0.2105 1.1181 0.1694 0.060 Uiso calc R 1 . .
    H H3B 0.2095 1.1773 0.2461 0.060 Uiso calc R 1 . .
    C C4 0.1974(3) 0.9770(5) 0.3392(2) 0.0410(10) Uani d . 1 . .
    C C5 0.1996(3) 0.9686(5) 0.4642(3) 0.0509(13) Uani d . 1 . .
    H H5 0.1973 0.9505 0.5121 0.061 Uiso calc R 1 . .
    C C6 0.1050(4) 0.7464(9) 0.0852(4) 0.088(2) Uani d DU 1 . .
    C C7 0.0400(6) 0.6925(15) 0.1112(7) 0.144(4) Uani d DU 1 . .
    H H7A -0.0006 0.7375 0.0865 0.216 Uiso calc R 1 . .
    H H7B 0.0434 0.7083 0.1618 0.216 Uiso calc R 1 . .
    H H7C 0.0361 0.5977 0.1019 0.216 Uiso calc R 1 . .
    N N6 1.000(2) -0.171(2) 0.2314(17) 0.212(10) Uani d PGDU 0.50 B -1
    C C8 0.9970(14) -0.059(2) 0.2284(11) 0.208(11) Uani d PGDU 0.50 B -1
    C C9 0.993(2) 0.093(2) 0.2242(18) 0.204(11) Uani d PGDU 0.50 B -1
    H H9A 1.0400 0.1296 0.2300 0.306 Uiso calc PR 0.50 B -1
    H H9B 0.9696 0.1270 0.2617 0.306 Uiso calc PR 0.50 B -1
    H H9C 0.9682 0.1199 0.1785 0.306 Uiso calc PR 0.50 B -1
loop_
    _atom_site_aniso_label
    _atom_site_aniso_U_11
    _atom_site_aniso_U_22
    _atom_site_aniso_U_33
    _atom_site_aniso_U_12
    _atom_site_aniso_U_13
    _atom_site_aniso_U_23
    Cl1 0.0787(12) 0.1298(17) 0.0987(14) 0.0298(12) -0.0016(10) -0.0166(13)
    O1 0.118(4) 0.147(4) 0.137(4) 0.040(4) 0.012(4) -0.018(4)
    O2 0.136(5) 0.150(4) 0.141(4) 0.019(4) -0.016(4) -0.013(4)
    O3 0.105(4) 0.156(4) 0.156(5) 0.017(4) 0.018(4) -0.001(4)
    O4 0.141(5) 0.173(5) 0.138(4) 0.009(4) 0.036(4) 0.000(4)
    Cl1' 0.0787(12) 0.1298(17) 0.0987(14) 0.0298(12) -0.0016(10) -0.0166(13)
    O1' 0.118(4) 0.147(4) 0.137(4) 0.040(4) 0.012(4) -0.018(4)
    O2' 0.136(5) 0.150(4) 0.141(4) 0.019(4) -0.016(4) -0.013(4)
    O3' 0.105(4) 0.156(4) 0.156(5) 0.017(4) 0.018(4) -0.001(4)
    O4' 0.141(5) 0.173(5) 0.138(4) 0.009(4) 0.036(4) 0.000(4)
    Cu1 0.0650(6) 0.0348(4) 0.0214(4) 0.0057(3) 0.0075(3) -0.0001(3)
    S1 0.0569(9) 0.1161(16) 0.0808(12) 0.0020(9) -0.0006(8) -0.0383(11)
    S2 0.0796(9) 0.0467(7) 0.0378(7) -0.0078(6) 0.0053(6) -0.0117(5)
    S3 0.0840(10) 0.0491(7) 0.0300(6) -0.0130(6) 0.0106(6) -0.0096(5)
    S4 0.0932(11) 0.0443(7) 0.0401(7) -0.0216(7) 0.0176(7) -0.0046(5)
    N1 0.058(3) 0.042(2) 0.0291(18) 0.0056(18) 0.0118(17) 0.0004(16)
    N2 0.058(2) 0.039(2) 0.0292(18) 0.0026(18) 0.0076(17) -0.0023(15)
    N3 0.067(3) 0.041(2) 0.0275(18) -0.0069(19) 0.0127(17) -0.0023(16)
    N4 0.064(3) 0.040(2) 0.0253(18) -0.0051(18) 0.0104(17) -0.0005(15)
    N5 0.072(3) 0.082(3) 0.049(3) 0.001(3) 0.022(2) -0.006(2)
    C1 0.061(4) 0.078(4) 0.057(3) 0.007(3) 0.011(3) -0.020(3)
    C2 0.063(3) 0.040(2) 0.033(2) -0.002(2) 0.007(2) 0.0015(19)
    C3 0.085(4) 0.037(2) 0.029(2) 0.006(2) 0.013(2) -0.0002(19)
    C4 0.054(3) 0.041(2) 0.029(2) -0.003(2) 0.0103(19) -0.0025(19)
    C5 0.078(4) 0.046(3) 0.030(2) -0.011(3) 0.013(2) -0.004(2)
    C6 0.085(4) 0.112(5) 0.066(4) -0.001(4) 0.012(3) -0.008(3)
    C7 0.116(6) 0.184(8) 0.138(7) -0.028(6) 0.037(5) 0.012(7)
    N6 0.208(12) 0.212(11) 0.217(14) -0.002(10) 0.033(10) 0.002(9)
    C8 0.202(12) 0.209(12) 0.213(14) 0.002(9) 0.030(9) 0.003(9)
    C9 0.197(14) 0.205(12) 0.211(15) 0.003(10) 0.036(10) 0.002(9)
_geom_special_details
;
;
loop_
    _geom_bond_atom_site_label_1
    _geom_bond_atom_site_label_2
    _geom_bond_site_symmetry_2
    _geom_bond_distance
    _geom_bond_publ_flag
    Cl1 O3 . 1.356(5) ?
    Cl1 O2 . 1.385(5) ?
    Cl1 O1 . 1.411(5) ?
    Cl1 O4 . 1.422(5) ?
    Cl1' O1' . 1.371(5) ?
    Cl1' O2' . 1.385(5) ?
    Cl1' O4' . 1.413(5) ?
    Cl1' O3' . 1.422(5) ?
    Cu1 N4 4_545 2.021(4) ?
    Cu1 N4 6_575 2.021(4) ?
    Cu1 N1 7_565 2.050(4) ?
    Cu1 N1 . 2.050(4) ?
    Cu1 N5 7_565 2.393(5) ?
    Cu1 N5 . 2.393(5) ?
    S1 C1 . 1.700(6) ?
    S1 C2 . 1.720(6) ?
    S2 C2 . 1.744(5) ?
    S2 C3 . 1.789(6) ?
    S3 C4 . 1.752(4) ?
    S3 C3 . 1.809(5) ?
    S4 C5 . 1.699(5) ?
    S4 C4 . 1.734(5) ?
    N1 C1 . 1.277(8) ?
    N1 N2 . 1.382(5) ?
    N2 C2 . 1.298(6) ?
    N3 C4 . 1.286(6) ?
    N3 N4 . 1.380(5) ?
    N4 C5 . 1.288(6) ?
    N4 Cu1 4 2.021(4) ?
    N5 C6 . 1.119(8) ?
    C1 H1 . 0.9300 ?
    C3 H3A . 0.9700 ?
    C3 H3B . 0.9700 ?
    C5 H5 . 0.9300 ?
    C6 C7 . 1.515(11) ?
    C7 H7A . 0.9600 ?
    C7 H7B . 0.9600 ?
    C7 H7C . 0.9600 ?
    N6 C8 . 1.114(6) ?
    C8 C9 . 1.523(8) ?
    C9 H9A . 0.9600 ?
    C9 H9B . 0.9600 ?
    C9 H9C . 0.9600 ?
loop_
    _geom_angle_atom_site_label_1
    _geom_angle_atom_site_label_2
    _geom_angle_atom_site_label_3
    _geom_angle_site_symmetry_1
    _geom_angle_site_symmetry_3
    _geom_angle
    _geom_angle_publ_flag
    O3 Cl1 O2 . . 120.3 ?
    O3 Cl1 O1 . . 112.3 ?
    O2 Cl1 O1 . . 104.3 ?
    O3 Cl1 O4 . . 107.9 ?
    O2 Cl1 O4 . . 108.5 ?
    O1 Cl1 O4 . . 102.0 ?
    O1' Cl1' O2' . . 119.3 ?
    O1' Cl1' O4' . . 111.4 ?
    O2' Cl1' O4' . . 109.9 ?
    O1' Cl1' O3' . . 108.2 ?
    O2' Cl1' O3' . . 106.3 ?
    O4' Cl1' O3' . . 99.7 ?
    N4 Cu1 N4 4_545 6_575 180.0 ?
    N4 Cu1 N1 4_545 7_565 91.30(15) ?
    N4 Cu1 N1 6_575 7_565 88.70(15) ?
    N4 Cu1 N1 4_545 . 88.70(15) ?
    N4 Cu1 N1 6_575 . 91.30(15) ?
    N1 Cu1 N1 7_565 . 180.0 ?
    N4 Cu1 N5 4_545 7_565 89.75(18) ?
    N4 Cu1 N5 6_575 7_565 90.25(18) ?
    N1 Cu1 N5 7_565 7_565 92.10(17) ?
    N1 Cu1 N5 . 7_565 87.90(17) ?
    N4 Cu1 N5 4_545 . 90.25(18) ?
    N4 Cu1 N5 6_575 . 89.75(18) ?
    N1 Cu1 N5 7_565 . 87.90(17) ?
    N1 Cu1 N5 . . 92.10(17) ?
    N5 Cu1 N5 7_565 . 180.0 ?
    C1 S1 C2 . . 86.5(3) ?
    C2 S2 C3 . . 98.9(2) ?
    C4 S3 C3 . . 99.0(2) ?
    C5 S4 C4 . . 86.6(2) ?
    C1 N1 N2 . . 112.7(4) ?
    C1 N1 Cu1 . . 127.6(4) ?
    N2 N1 Cu1 . . 119.4(3) ?
    C2 N2 N1 . . 111.1(4) ?
    C4 N3 N4 . . 111.1(4) ?
    C5 N4 N3 . . 113.3(4) ?
    C5 N4 Cu1 . 4 129.1(3) ?
    N3 N4 Cu1 . 4 117.5(3) ?
    C6 N5 Cu1 . . 154.6(6) ?
    N1 C1 S1 . . 115.2(4) ?
    N1 C1 H1 . . 122.4 ?
    S1 C1 H1 . . 122.4 ?
    N2 C2 S1 . . 114.5(4) ?
    N2 C2 S2 . . 124.6(4) ?
    S1 C2 S2 . . 121.0(3) ?
    S2 C3 S3 . . 114.6(3) ?
    S2 C3 H3A . . 108.6 ?
    S3 C3 H3A . . 108.6 ?
    S2 C3 H3B . . 108.6 ?
    S3 C3 H3B . . 108.6 ?
    H3A C3 H3B . . 107.6 ?
    N3 C4 S4 . . 114.6(3) ?
    N3 C4 S3 . . 123.8(3) ?
    S4 C4 S3 . . 121.7(3) ?
    N4 C5 S4 . . 114.4(4) ?
    N4 C5 H5 . . 122.8 ?
    S4 C5 H5 . . 122.8 ?
    N5 C6 C7 . . 176.0(10) ?
    C6 C7 H7A . . 109.5 ?
    C6 C7 H7B . . 109.5 ?
    H7A C7 H7B . . 109.5 ?
    C6 C7 H7C . . 109.5 ?
    H7A C7 H7C . . 109.5 ?
    H7B C7 H7C . . 109.5 ?
    N6 C8 C9 . . 180.0 ?
loop_
    _geom_torsion_atom_site_label_1
    _geom_torsion_atom_site_label_2
    _geom_torsion_atom_site_label_3
    _geom_torsion_atom_site_label_4
    _geom_torsion_site_symmetry_1
    _geom_torsion_site_symmetry_2
    _geom_torsion_site_symmetry_3
    _geom_torsion_site_symmetry_4
    _geom_torsion
    _geom_torsion_publ_flag
    N4 Cu1 N1 C1 4_545 . . . 63.0(5) ?
    N4 Cu1 N1 C1 6_575 . . . -117.0(5) ?
    N5 Cu1 N1 C1 7_565 . . . -26.8(5) ?
    N5 Cu1 N1 C1 . . . . 153.2(5) ?
    N4 Cu1 N1 N2 4_545 . . . -109.4(3) ?
    N4 Cu1 N1 N2 6_575 . . . 70.6(3) ?
    N5 Cu1 N1 N2 7_565 . . . 160.8(3) ?
    N5 Cu1 N1 N2 . . . . -19.2(3) ?
    C1 N1 N2 C2 . . . . -0.4(6) ?
    Cu1 N1 N2 C2 . . . . 173.1(3) ?
    C4 N3 N4 C5 . . . . -0.6(6) ?
    C4 N3 N4 Cu1 . . . 4 -177.6(3) ?
    N4 Cu1 N5 C6 4_545 . . . -53.6(14) ?
    N4 Cu1 N5 C6 6_575 . . . 126.4(14) ?
    N1 Cu1 N5 C6 7_565 . . . 37.7(14) ?
    N1 Cu1 N5 C6 . . . . -142.3(14) ?
    N2 N1 C1 S1 . . . . 0.3(7) ?
    Cu1 N1 C1 S1 . . . . -172.5(3) ?
    C2 S1 C1 N1 . . . . -0.1(5) ?
    N1 N2 C2 S1 . . . . 0.3(5) ?
    N1 N2 C2 S2 . . . . 179.9(3) ?
    C1 S1 C2 N2 . . . . -0.1(4) ?
    C1 S1 C2 S2 . . . . -179.8(4) ?
    C3 S2 C2 N2 . . . . 6.9(5) ?
    C3 S2 C2 S1 . . . . -173.5(3) ?
    C2 S2 C3 S3 . . . . 71.7(3) ?
    C4 S3 C3 S2 . . . . 78.6(3) ?
    N4 N3 C4 S4 . . . . 0.2(5) ?
    N4 N3 C4 S3 . . . . 179.3(4) ?
    C5 S4 C4 N3 . . . . 0.2(4) ?
    C5 S4 C4 S3 . . . . -179.0(4) ?
    C3 S3 C4 N3 . . . . 6.7(5) ?
    C3 S3 C4 S4 . . . . -174.2(3) ?
    N3 N4 C5 S4 . . . . 0.8(6) ?
    Cu1 N4 C5 S4 4 . . . 177.3(3) ?
    C4 S4 C5 N4 . . . . -0.6(5) ?
loop_
    _geom_hbond_atom_site_label_D
    _geom_hbond_atom_site_label_H
    _geom_hbond_atom_site_label_A
    _geom_hbond_site_symmetry_A
    _geom_hbond_distance_DH
    _geom_hbond_distance_HA
    _geom_hbond_distance_DA
    _geom_hbond_angle_DHA
    _geom_hbond_publ_flag
    C1 H1 O3 5_666 0.93 2.35 2.955(8) 123 Y
    C3 H3A O1 7_566 0.97 2.41 3.277(9) 149 Y
    C5 H5 O1 4_556 0.93 2.45 3.169(9) 135 Y
data_global
_journal_date_recd_electronic     2009-03-02
_journal_date_accepted     2009-03-10
_journal_name_full     'Acta Crystallographica, Section E'
_journal_year     2009
_journal_volume     65
_journal_issue      4
_journal_page_first     m415
_journal_page_last     m415
_journal_paper_category     QM
_journal_coeditor_code     SU2101
_publ_contact_author_name     'Qin Jian-Hua'
_publ_contact_author_address
;
College of Chemistry and Chemical Engineering
Luoyang Normal University
Luoyang 471022
P. R. China
;
_publ_contact_author_email     'jh_q128105@126.com'
_publ_contact_author_fax     '086 379 65524308'
_publ_contact_author_phone     '086 379 65524308'
_publ_section_title
;\
Poly[[bis(acetonitrile-\k<i>N</i>)bis[\m~2~-2,2'-(methylenedithio)bis(1,3,4-\
thiadiazole)-\k^2^<i>N</i>^4^:<i>N</i>^4'^]copper(II)] bis(perchlorate)
acetonitrile solvate]
;
loop_
    _publ_author_name
    _publ_author_address
    'Jian-Ge Wang'
;
College of Chemistry and Chemical Engineering
Luoyang Normal University
Luoyang 471022
People's Republic of China
;
    'Jian-Hua Qin'
;
College of Chemistry and Chemical Engineering
Luoyang Normal University
Luoyang 471022
People's Republic of China
;
    'Pu-Zhou Hu'
;
College of Chemistry and Chemical Engineering
Luoyang Normal University
Luoyang 471022
People's Republic of China
;
