# Supplementary material for: Poly[[bis­(acetonitrile-κN)bis­[μ2-2,2′-(methyl­enedithio)bis­(1,3,4-thia­diazole)-κ2 N 4:N 4′]copper(II)] bis­(perchlorate) acetonitrile solvate]
Source: Acta Crystallogr Sect E Struct Rep Online. 2009 Mar 19;65(Pt 4):m415. doi: 10.1107/S1600536809008708 (PMC2968791; doi:10.1107/S1600536809008708)
Supplement: Supplementary file 2 [file e-65-0m415-Isup2.hkl]

# 
# h,k,l, Fc-squared, Fo-squared, sigma(Fo-squared) and status flag 
# 
data_I
_shelx_title ' AA in C2/c' 
_shelx_refln_list_code          4 
_shelx_F_calc_maximum      432.74 
_exptl_crystal_F_000      1780.00 
_reflns_d_resolution_high  0.8255 
 
loop_ 
 _symmetry_equiv_pos_as_xyz 
 'x, y, z' 
 '-x, y, -z+1/2' 
 'x+1/2, y+1/2, z' 
 '-x+1/2, y+1/2, -z+1/2' 
 '-x, -y, -z' 
 'x, -y, z-1/2' 
 '-x+1/2, -y+1/2, -z' 
 'x+1/2, -y+1/2, z-1/2' 
 
_cell_length_a    19.3144 
_cell_length_b     9.9450 
_cell_length_c    18.8722 
_cell_angle_alpha  90.000 
_cell_angle_beta   98.876 
_cell_angle_gamma  90.000 
 
_shelx_F_squared_multiplier     1.000 
 
loop_ 
 _refln_index_h 
 _refln_index_k 
 _refln_index_l 
 _refln_F_squared_calc 
 _refln_F_squared_meas 
 _refln_F_squared_sigma 
 _refln_observed_status 
   8   0   0    18172.45    18455.01    302.44 o 
  10   0   0    15716.43    14694.87    187.16 o 
  12   0   0     8839.72     9909.15    112.73 o 
  14   0   0     8055.68     8417.58    139.70 o 
  18   0   0      661.27      847.76     54.70 o 
  20   0   0       41.44       14.16     35.42 o 
  22   0   0       43.67      134.27     44.41 o 
   5   1   0    88489.63   107669.38    702.81 o 
   9   1   0     2594.05     3399.38     49.87 o 
  11   1   0     1215.04     1435.89     31.86 o 
  13   1   0     1296.03     1238.28     31.05 o 
  15   1   0      417.57      480.52     29.75 o 
  17   1   0      128.71      250.85     27.24 o 
  19   1   0      101.36       40.23     25.28 o 
  21   1   0      112.13      150.94     30.90 o 
  23   1   0       97.00      103.69     36.25 o 
   0   2   0      812.38      524.08     71.79 o 
   2   2   0    16400.76    13557.56     88.52 o 
   4   2   0     3224.38     3045.05     32.74 o 
   6   2   0    16032.48    17030.04    125.64 o 
   8   2   0    44340.13    41904.90    327.79 o 
  10   2   0    10000.58    11410.00     97.54 o 
  12   2   0     2031.94     1866.03     36.03 o 
  14   2   0     5406.98     4850.31     62.35 o 
  16   2   0       56.06       10.60     35.59 o 
  18   2   0        2.55       17.22     24.56 o 
  20   2   0      820.25      976.10     43.73 o 
  22   2   0       69.05       90.57     34.93 o 
   1   3   0    10937.63    11137.63     98.40 o 
   5   3   0      145.83       84.78      7.35 o 
   7   3   0      402.75      602.56     21.91 o 
   9   3   0     2707.57     1839.27     32.64 o 
  11   3   0     1002.17      882.86     29.58 o 
  13   3   0     6276.61     6234.66     71.69 o 
  15   3   0        3.86       19.11     25.62 o 
  17   3   0        0.94      -26.47     20.95 o 
  19   3   0       16.29      -21.40     48.54 o 
  21   3   0      417.08      524.20     45.56 o 
   4   4   0     5428.28     4736.11     42.88 o 
   6   4   0    14325.90    12526.10     91.20 o 
   8   4   0     6200.88     7229.08     70.18 o 
  10   4   0     3295.70     3625.92     48.92 o 
  12   4   0     1465.06     1298.58     45.67 o 
  14   4   0       38.73       73.24     20.14 o 
  16   4   0       10.27       58.06     22.80 o 
  18   4   0     1171.15     1314.15     63.85 o 
  20   4   0     1041.59      980.75     52.46 o 
   1   5   0       68.98       84.06     14.14 o 
   3   5   0     1895.08     1576.81     24.98 o 
   5   5   0      897.23     1399.21     25.49 o 
   7   5   0      797.51      830.43     24.96 o 
   9   5   0     5197.43     5363.17     61.95 o 
  11   5   0     1525.80     1813.85     38.66 o 
  13   5   0     1085.23     1051.74     39.29 o 
  15   5   0     1089.41     1031.43     39.69 o 
  17   5   0      107.53       59.54     26.30 o 
  19   5   0      317.33      387.08     40.74 o 
  21   5   0       10.83       20.08     55.99 o 
   0   6   0     5860.77     7614.15    116.53 o 
   2   6   0    10856.75    11115.46     96.47 o 
   4   6   0    13331.63    13350.26    101.54 o 
   6   6   0     7661.82     7476.06     67.15 o 
   8   6   0     1137.26     1155.26     32.17 o 
  10   6   0     1457.57     1633.53     45.97 o 
  12   6   0      912.51      836.80     36.33 o 
  14   6   0      203.19      204.32     26.28 o 
  16   6   0        4.05      -26.64     23.80 o 
  18   6   0      174.11      216.39     30.95 o 
  20   6   0        0.73      -30.97     45.89 o 
   1   7   0      132.18       75.16     17.99 o 
   3   7   0      261.03      261.50     18.77 o 
   5   7   0      595.48      670.14     22.92 o 
   7   7   0      223.18      137.16     22.57 o 
   9   7   0      468.98      323.34     35.54 o 
  11   7   0      989.84      909.46     38.02 o 
  13   7   0      217.63      184.29     29.57 o 
  15   7   0      115.96       83.36     30.77 o 
  17   7   0       11.54       -5.81     31.27 o 
   0   8   0      977.13     1071.90     52.69 o 
   2   8   0     3160.39     3048.69     49.16 o 
   4   8   0      434.21      703.40     31.91 o 
   6   8   0      293.32      318.98     26.62 o 
   8   8   0      813.37      751.79     35.91 o 
  10   8   0     3042.29     3086.03     61.68 o 
  12   8   0     1581.79     1753.06     83.24 o 
  14   8   0     1337.84     1344.91     62.53 o 
  16   8   0      420.61      326.85     68.73 o 
   1   9   0      134.00       53.51     21.11 o 
   3   9   0     2324.80     2240.97     50.05 o 
   5   9   0     2579.52     2915.04     66.94 o 
   7   9   0        0.99       23.63     26.68 o 
   9   9   0     1199.43     1128.51     51.34 o 
  11   9   0     1374.48     1436.45     86.58 o 
  13   9   0      557.31      668.09     49.63 o 
  15   9   0        3.11      -41.00     33.97 o 
   0  10   0     2430.62     2656.36     80.87 o 
   2  10   0     1336.79     1344.68     63.66 o 
   4  10   0      362.17      425.62     41.68 o 
   6  10   0       94.89      120.80     37.95 o 
   8  10   0        2.84      -20.11     46.97 o 
  10  10   0        3.43      -42.91     39.15 o 
  12  10   0      123.19       61.63     43.41 o 
   1  11   0      201.51      314.42     62.10 o 
   3  11   0      847.02      853.54     85.82 o 
   5  11   0      168.46      274.06     69.94 o 
   7  11   0      372.00      252.57     48.80 o 
   9  11   0     1190.76     1106.46     84.89 o 
   2  12   0      210.10      127.34     62.19 o 
 -23   1   1      126.26      169.54     45.31 o 
 -21   1   1       30.68       44.20     27.91 o 
 -19   1   1       19.59        2.94     23.28 o 
 -17   1   1       16.19       19.48     22.20 o 
 -13   1   1     1281.11     1084.89     29.94 o 
 -11   1   1    11670.74    11000.70     95.46 o 
  -9   1   1    38923.71    37051.31    243.15 o 
  -7   1   1    19318.14    23228.23    227.02 o 
  -5   1   1      572.68      884.33     17.46 o 
  -3   1   1    28044.34    26339.47    197.03 o 
   1   1   1      725.01      356.42     15.17 o 
   3   1   1    61302.16    74079.87    539.99 o 
   5   1   1    80056.40    78783.81    518.13 o 
   7   1   1       70.38       64.08     10.58 o 
   9   1   1      139.10      215.95     10.84 o 
  11   1   1      347.02      237.39     12.75 o 
  13   1   1     1270.16     1454.36     33.41 o 
  15   1   1      158.77      317.36     28.32 o 
  17   1   1     2173.28     2566.36     91.10 o 
  19   1   1      316.29      272.00     32.88 o 
  21   1   1      185.37      259.64     34.01 o 
 -22   2   1      120.96       95.39     36.57 o 
 -20   2   1        1.33       44.89     27.29 o 
 -18   2   1        0.45      -33.54     22.36 o 
 -16   2   1       10.25       17.51     23.65 o 
 -14   2   1      465.74      567.00     26.32 o 
 -12   2   1     2783.19     2642.75     41.96 o 
 -10   2   1      890.98     1150.77     27.16 o 
  -4   2   1    40417.81    52030.13    346.34 o 
  -2   2   1     8822.15     7917.70     88.17 o 
   0   2   1    17286.16    12894.49     92.50 o 
   4   2   1     2035.36     1625.51     35.60 o 
   6   2   1     3258.61     2200.63     29.06 o 
   8   2   1     2538.82     2209.39     32.15 o 
  10   2   1    13161.15    13285.02    110.22 o 
  12   2   1        4.30        2.59     14.49 o 
  14   2   1      373.19      337.45     23.55 o 
  16   2   1        8.56      -30.14     20.09 o 
  18   2   1     1876.07     2093.10     53.17 o 
  20   2   1      107.42      138.33     33.40 o 
  22   2   1       14.04      -54.82     51.90 o 
 -21   3   1     1246.37     1161.42     56.53 o 
 -19   3   1      720.47      840.04     41.09 o 
 -17   3   1     2472.50     2341.88     54.62 o 
 -15   3   1     3373.48     3434.30     70.52 o 
 -13   3   1      682.16      498.80     27.38 o 
 -11   3   1      613.31      526.52     21.92 o 
  -7   3   1     1183.90      725.01     20.37 o 
  -3   3   1    29257.71    42709.66    263.55 o 
  -1   3   1     1809.44      907.80     19.30 o 
   1   3   1     7907.40     6724.25     65.04 o 
   3   3   1     1687.03     1280.97     19.89 o 
   5   3   1    11449.82    12726.49    121.98 o 
   7   3   1     4947.61     5403.65     54.32 o 
   9   3   1    36261.13    34127.79    244.19 o 
  11   3   1    18949.94    19396.93    162.81 o 
  13   3   1    12711.87    12503.96    136.58 o 
  15   3   1     3137.48     3417.82     55.82 o 
  17   3   1       31.45       94.03     41.78 o 
  19   3   1       55.64       73.83     30.80 o 
  21   3   1       56.03       62.57     33.35 o 
 -20   4   1        1.43       28.00     30.82 o 
 -18   4   1     2490.11     2627.02     73.08 o 
 -16   4   1     1275.52     1361.53     38.46 o 
 -14   4   1     2116.41     2283.90     51.76 o 
 -12   4   1      127.18       95.37     24.30 o 
 -10   4   1       11.36       -4.40     14.04 o 
  -8   4   1     9102.31     8763.02     80.43 o 
  -6   4   1     3070.72     2436.93     29.28 o 
  -4   4   1     3427.80     3078.65     32.45 o 
  -2   4   1     4117.15     2974.26     34.20 o 
   0   4   1      245.52      203.57     12.34 o 
   2   4   1     1512.86     1645.51     26.34 o 
   4   4   1     1658.27     1820.71     24.44 o 
   6   4   1      162.93      182.91     10.96 o 
   8   4   1      613.03      286.61     16.45 o 
  10   4   1     1500.53     1863.89     35.74 o 
  12   4   1      378.01      259.93     20.99 o 
  14   4   1        0.14       -1.64     20.60 o 
  16   4   1      105.18       42.06     22.87 o 
  18   4   1       19.42      100.80     32.62 o 
  20   4   1        5.92       29.97     30.82 o 
 -21   5   1       53.72       44.87     45.45 o 
 -19   5   1       57.01      150.12     36.91 o 
 -17   5   1       17.15       48.06     24.20 o 
 -15   5   1      444.77      368.37     29.31 o 
 -13   5   1     9629.74    10233.08    102.26 o 
 -11   5   1     2475.69     2866.51     46.88 o 
  -9   5   1      628.74      709.95     26.34 o 
  -7   5   1     8328.73     6224.24     56.65 o 
  -5   5   1     1244.45     1731.13     26.50 o 
  -3   5   1       32.35       17.10      8.82 o 
  -1   5   1    24160.22    23225.24    193.65 o 
   1   5   1    28833.79    22887.33    190.90 o 
   3   5   1     4463.56     6128.80     87.29 o 
   5   5   1     5563.15     8668.81     70.71 o 
   7   5   1     1568.49     1043.25     22.32 o 
   9   5   1     2759.78     2442.66     40.79 o 
  11   5   1     1762.43     1569.38     41.64 o 
  13   5   1        4.93      -24.72     19.65 o 
  15   5   1        9.03       28.26     22.86 o 
  17   5   1      108.20      100.05     31.78 o 
  19   5   1        1.75      -36.73     36.93 o 
 -20   6   1        0.04      -24.14     45.82 o 
 -18   6   1      281.98      206.44     73.01 o 
 -16   6   1      751.30      873.53     61.44 o 
 -14   6   1      396.77      216.80     26.58 o 
 -12   6   1       60.79      139.75     24.26 o 
 -10   6   1     6077.23     5210.26     65.38 o 
  -8   6   1     8615.03     8995.49     88.48 o 
  -6   6   1     1494.97     1345.93     32.81 o 
  -4   6   1      693.53      324.13     23.60 o 
  -2   6   1     6657.40     9091.58     82.83 o 
   0   6   1    15494.74    16441.11    148.18 o 
   2   6   1     1529.01     1075.28     26.17 o 
   4   6   1       80.90        3.43     10.70 o 
   6   6   1      270.44      472.97     22.63 o 
   8   6   1     1164.83      916.85     34.82 o 
  10   6   1      430.69      589.25     30.95 o 
  12   6   1      728.05      659.51     33.21 o 
  14   6   1      151.14       63.31     32.52 o 
  16   6   1      137.42       37.43     25.76 o 
  18   6   1      156.56       94.73     29.17 o 
 -17   7   1       61.03        9.32     31.37 o 
 -15   7   1      107.50      110.82     33.64 o 
 -13   7   1      378.28      451.25     32.18 o 
 -11   7   1      353.36      313.48     27.67 o 
  -9   7   1     1218.75     1298.21     41.23 o 
  -7   7   1     4415.70     5075.30     71.73 o 
  -5   7   1     7088.51     6553.19     70.29 o 
  -3   7   1     2150.96     2498.27     40.94 o 
  -1   7   1     4054.70     3896.33     57.37 o 
   1   7   1    10198.16    10609.49     97.33 o 
   3   7   1     2952.51     3104.31     45.54 o 
   5   7   1       78.45       40.68     25.11 o 
   7   7   1      877.70      993.07     37.20 o 
   9   7   1       14.30       16.11     24.03 o 
  11   7   1      182.70      163.64     24.63 o 
  13   7   1     1019.31      967.93     41.00 o 
  15   7   1     1119.39     1291.47     47.28 o 
  17   7   1      146.58      124.56     30.08 o 
 -16   8   1      212.11      182.16     39.51 o 
 -14   8   1      609.92      667.34     48.51 o 
 -12   8   1      311.81      352.68     50.72 o 
 -10   8   1       40.67       27.36     30.57 o 
  -8   8   1     3033.42     3294.76     61.23 o 
  -6   8   1     6128.70     6130.70     95.13 o 
  -4   8   1     2518.22     2818.75     46.93 o 
  -2   8   1      310.68      605.18     29.70 o 
   0   8   1    11505.97    11668.91    122.35 o 
   2   8   1    14173.46    13314.43    135.42 o 
   4   8   1     3159.01     3456.74     59.18 o 
   6   8   1      169.44      127.42     35.93 o 
   8   8   1     1693.26     1618.71     45.59 o 
  10   8   1     1730.07     1712.65     48.79 o 
  12   8   1       35.77       21.35     24.35 o 
  14   8   1      247.08      248.66     31.82 o 
  16   8   1      100.32      129.78     37.49 o 
 -15   9   1      170.44      147.61     39.68 o 
 -13   9   1      400.43      398.80     43.15 o 
 -11   9   1      621.80      572.52     43.85 o 
  -9   9   1      599.65      609.01     43.91 o 
  -7   9   1      954.73      972.29     57.93 o 
  -5   9   1      275.95      247.22     66.49 o 
  -3   9   1      193.18      172.77     26.91 o 
  -1   9   1       38.37       33.14     20.13 o 
   1   9   1      369.40      330.81     27.27 o 
   3   9   1      783.51      783.82     35.10 o 
   5   9   1     2553.49     2487.32     63.33 o 
   7   9   1     3977.20     4035.67    103.97 o 
   9   9   1     1080.06     1303.14     46.10 o 
  11   9   1      181.34      141.47     49.95 o 
  13   9   1      434.48      441.63     75.56 o 
  15   9   1      327.85      331.84     44.48 o 
 -12  10   1       14.92      -16.96     33.89 o 
 -10  10   1       28.45       53.74     42.86 o 
  -8  10   1       36.77      122.31     39.14 o 
  -6  10   1      415.69      316.83     45.09 o 
  -4  10   1      355.68      228.84     58.32 o 
  -2  10   1       55.74       55.34     35.42 o 
   0  10   1       19.76      -23.19     20.85 o 
   2  10   1      355.77      425.83     44.00 o 
   4  10   1      209.29      212.96     66.85 o 
   6  10   1        8.63      -18.73     26.32 o 
   8  10   1       55.29        8.15     66.35 o 
  10  10   1      117.51       72.60     35.75 o 
  12  10   1        9.95       51.28     35.40 o 
  -9  11   1      101.10       51.29     57.67 o 
  -7  11   1      654.64      633.56     87.85 o 
  -5  11   1      933.50      923.12     91.35 o 
  -3  11   1     1011.48     1060.42     93.75 o 
  -1  11   1     1217.04     1311.20     65.93 o 
   1  11   1      600.85      570.93     50.57 o 
   3  11   1      306.47      249.61     67.64 o 
   5  11   1      560.36      766.25     86.74 o 
   7  11   1      536.45      603.46     58.85 o 
   9  11   1      250.41      338.34     54.75 o 
 -22   0   2       51.77       59.78    101.41 o 
 -20   0   2     1075.62     1097.42     61.87 o 
 -16   0   2      981.00     1383.07    100.58 o 
 -14   0   2      736.86      748.73     50.20 o 
  -8   0   2    68097.52    71973.67    619.34 o 
  -6   0   2   181400.97   180908.20   2555.35 o 
  -4   0   2    76886.90    92466.23    782.93 o 
  -2   0   2     6584.43     4540.15    101.87 o 
   4   0   2   112942.05   112780.65   1708.69 o 
   6   0   2       78.50       50.13     10.01 o 
   8   0   2    16258.32    15180.13    349.85 o 
  10   0   2    30162.28    30565.32    305.15 o 
  12   0   2       75.01       39.29     16.45 o 
  14   0   2      738.12      931.80     52.34 o 
  16   0   2      118.61      -24.91     31.13 o 
  18   0   2      994.82      884.26     56.08 o 
  20   0   2      689.30     1030.98    183.44 o 
  22   0   2     1677.98     2114.97    157.61 o 
 -23   1   2        1.90      -13.92     52.02 o 
 -21   1   2      473.98      586.33     46.88 o 
 -19   1   2        0.05        3.78     23.65 o 
 -17   1   2      227.61      276.73     27.20 o 
 -15   1   2      104.28      100.09     22.29 o 
 -13   1   2     1865.09     1729.92     35.16 o 
 -11   1   2     1112.76     1066.29     24.41 o 
  -9   1   2     7832.61     9338.36     76.98 o 
  -7   1   2     3501.27     4335.90     38.19 o 
  -5   1   2     1096.24      968.34     22.15 o 
   1   1   2      412.61      189.50      7.99 o 
   3   1   2    17970.46    12907.02    156.25 o 
   9   1   2      112.93       68.06      9.04 o 
  11   1   2     2569.83     2239.19     36.75 o 
  13   1   2     1035.53      804.53     28.98 o 
  15   1   2     1024.09     1142.34     49.01 o 
  17   1   2      357.18      378.28     33.35 o 
  19   1   2       25.56        3.74     25.02 o 
  21   1   2        2.22       68.16     31.97 o 
 -22   2   2       75.84       21.47     29.13 o 
 -20   2   2      158.46       58.40     26.91 o 
 -18   2   2     2560.58     2790.16     85.93 o 
 -16   2   2     2461.46     2604.95     54.97 o 
 -14   2   2      871.42      580.00     26.10 o 
 -12   2   2     7889.47     8279.22    103.08 o 
 -10   2   2      790.29      711.21     22.87 o 
  -8   2   2     4421.46     2912.30     36.70 o 
  -4   2   2      496.17      621.19     17.21 o 
  -2   2   2    21322.89    15746.32    113.21 o 
   0   2   2   151075.22   139317.69   1035.53 o 
   2   2   2   145206.73   169768.63   1116.36 o 
   6   2   2     4409.73     6234.14     56.36 o 
   8   2   2     8778.38     6202.02     59.98 o 
  10   2   2      145.80      317.72     17.69 o 
  12   2   2     6583.24     6873.07     87.27 o 
  14   2   2     9800.72    10018.26     98.14 o 
  16   2   2      130.61       41.22     22.72 o 
  18   2   2       36.68       61.35     29.29 o 
  20   2   2      106.89       71.72     31.79 o 
  22   2   2        4.45      -29.95     32.06 o 
 -21   3   2      113.13      135.86     35.69 o 
 -19   3   2      126.90      129.94     27.92 o 
 -17   3   2      945.12     1283.45     37.99 o 
 -15   3   2        4.08      -22.65     18.10 o 
 -13   3   2     4155.36     3492.43     51.38 o 
  -5   3   2     3815.27     2927.31     29.76 o 
  -3   3   2    22386.58    22159.38    143.06 o 
  -1   3   2    22566.12    17871.09    177.14 o 
   1   3   2     1362.15     1027.45     16.38 o 
   5   3   2     4763.61     4236.91     38.48 o 
   7   3   2      526.36      849.61     24.98 o 
   9   3   2     7331.69     6581.62     67.42 o 
  11   3   2        2.74       12.13     14.67 o 
  13   3   2      732.86      831.14     30.37 o 
  15   3   2      866.50      889.17     37.03 o 
  17   3   2       13.73       -1.46     36.11 o 
  19   3   2       61.00       60.51     41.07 o 
  21   3   2       24.59      -14.87     31.14 o 
 -22   4   2       82.33       59.93     58.59 o 
 -20   4   2       92.97       64.97     50.81 o 
 -18   4   2       75.04       51.78     25.17 o 
 -16   4   2        5.48      -29.28     19.52 o 
 -14   4   2      228.97      242.28     23.50 o 
 -12   4   2     5554.99     4315.85     57.22 o 
 -10   4   2     6052.24     6020.93     65.27 o 
  -8   4   2     4196.01     4754.07     53.44 o 
  -6   4   2     2733.83     3273.99     34.87 o 
  -4   4   2      973.15      628.80     16.25 o 
  -2   4   2     1587.77      806.57     18.63 o 
   0   4   2    11002.64    13969.14    121.11 o 
   2   4   2    26501.44    27847.44    179.54 o 
   4   4   2    24836.25    26462.35    172.63 o 
   6   4   2     5629.09     4777.79     44.66 o 
   8   4   2     1185.32     1705.25     30.92 o 
  10   4   2      101.28      307.78     30.80 o 
  12   4   2      818.45      853.78     34.91 o 
  14   4   2     1213.64     1049.45     39.18 o 
  16   4   2     1337.12     1221.22     43.32 o 
  18   4   2      830.32      961.69     50.57 o 
  20   4   2      160.34      125.23     36.86 o 
 -21   5   2        5.25       14.69     71.88 o 
 -19   5   2      644.69      492.21     42.56 o 
 -17   5   2      392.22      372.76     31.32 o 
 -15   5   2      737.72      851.26     36.49 o 
 -13   5   2      177.28      219.40     22.70 o 
 -11   5   2     5111.98     5029.71     62.98 o 
  -9   5   2     3079.98     3281.45     75.34 o 
  -7   5   2      818.79     1323.68     34.51 o 
  -5   5   2     1651.85     1235.77     29.11 o 
  -3   5   2        0.12        8.30     10.70 o 
  -1   5   2      870.33      404.67     17.91 o 
   1   5   2     1117.93     1012.96     23.25 o 
   3   5   2     5701.29     6783.24     58.34 o 
   5   5   2      128.34      312.76     13.62 o 
   7   5   2       28.16       53.45     10.68 o 
   9   5   2      907.45      804.99     31.66 o 
  11   5   2      432.62      236.61     31.06 o 
  13   5   2      815.77      859.25     36.84 o 
  15   5   2       60.83      -10.88     22.69 o 
  17   5   2        8.67      -34.97     23.31 o 
  19   5   2       32.73       34.98     33.59 o 
 -20   6   2       88.94       64.00     44.13 o 
 -18   6   2       21.14      -42.17     28.11 o 
 -16   6   2       36.45       13.14     29.30 o 
 -14   6   2      169.83      181.55     25.55 o 
 -12   6   2     1971.70     1735.97     57.22 o 
 -10   6   2    11481.80    11956.39    114.78 o 
  -8   6   2    17948.47    18577.32    151.33 o 
  -6   6   2     6292.49     6267.33     65.04 o 
  -4   6   2      332.27      368.46     17.69 o 
  -2   6   2      864.39      737.16     31.80 o 
   0   6   2      499.84      438.41     23.73 o 
   2   6   2     1950.76     2425.79     37.23 o 
   4   6   2    16314.02    14361.09    118.87 o 
   6   6   2     4510.40     4816.31     56.92 o 
   8   6   2      872.43      839.63     33.57 o 
  10   6   2      919.43     1087.31     54.32 o 
  12   6   2        7.63       14.77     20.79 o 
  14   6   2      267.85      336.61     30.32 o 
  16   6   2       97.00       67.86     36.84 o 
  18   6   2      271.06      276.53     33.93 o 
 -19   7   2        2.95       -0.07     36.03 o 
 -17   7   2       31.92       41.97     33.07 o 
 -15   7   2        0.48      -21.81     28.47 o 
 -13   7   2      321.86      464.94     52.65 o 
 -11   7   2      928.22      926.34     45.48 o 
  -9   7   2       71.86      154.08     23.87 o 
  -7   7   2     1360.81     1546.98     38.53 o 
  -5   7   2     2171.35     1882.95     36.77 o 
  -3   7   2      566.87      650.50     24.68 o 
  -1   7   2      449.42      506.14     50.01 o 
   1   7   2      590.85      554.75     23.22 o 
   3   7   2      112.86      232.79     23.92 o 
   5   7   2       54.66       70.08     16.65 o 
   7   7   2      430.03      628.84     30.99 o 
   9   7   2      540.05      486.52     30.02 o 
  11   7   2        8.05       -7.81     20.82 o 
  13   7   2       22.31       32.85     24.89 o 
  15   7   2        0.95      -29.99     24.25 o 
  17   7   2       96.02       55.37     29.29 o 
 -16   8   2     1444.37     1459.78     61.99 o 
 -14   8   2      341.00      273.64     38.74 o 
 -12   8   2        3.07      -13.57     38.99 o 
 -10   8   2       32.76      -24.20     25.71 o 
  -8   8   2      267.42      274.31     32.57 o 
  -6   8   2      314.74      205.16     29.16 o 
  -4   8   2     3559.04     4155.34     56.59 o 
  -2   8   2     4119.41     4518.80     59.08 o 
   0   8   2     2121.81     2122.21     55.39 o 
   2   8   2      353.04      413.45     27.91 o 
   4   8   2      132.20       97.70     29.08 o 
   6   8   2     1307.23     1529.62     43.48 o 
   8   8   2     2416.55     1983.68     49.70 o 
  10   8   2     1791.91     1735.69     49.51 o 
  12   8   2     1648.51     1790.30     52.15 o 
  14   8   2      218.45      155.84     43.37 o 
  16   8   2       23.70      -28.73     26.98 o 
 -15   9   2       94.77       95.05     37.42 o 
 -13   9   2      103.80       36.15     33.55 o 
 -11   9   2      622.98      678.39     52.24 o 
  -9   9   2      488.63      534.76     51.53 o 
  -7   9   2      519.22      444.09     46.77 o 
  -5   9   2      308.88      262.44     47.98 o 
  -3   9   2     2802.45     2728.09     62.02 o 
  -1   9   2      659.91      864.08     36.54 o 
   1   9   2      188.55      174.74     24.42 o 
   3   9   2     1501.88     1914.19     56.10 o 
   5   9   2     2568.00     2549.03     64.10 o 
   7   9   2       92.04       75.25     24.92 o 
   9   9   2      828.04      692.72     37.61 o 
  11   9   2     1092.35     1144.68     46.02 o 
  13   9   2     1045.60     1213.68     58.45 o 
 -12  10   2      111.19      150.56     39.19 o 
 -10  10   2       94.10       31.86     42.35 o 
  -8  10   2      436.72      436.68     50.20 o 
  -6  10   2      443.58      528.18     76.03 o 
  -4  10   2     1303.17     1332.08     93.75 o 
  -2  10   2     3751.02     3482.15     94.63 o 
   0  10   2     1944.67     2041.44     60.58 o 
   2  10   2      375.45      394.09     36.45 o 
   4  10   2      137.09      166.68     37.18 o 
   6  10   2        6.08      -12.19     26.46 o 
   8  10   2      197.82      127.73     39.27 o 
  10  10   2     1129.79     1175.26     58.91 o 
  12  10   2      853.15      966.69     57.35 o 
  -9  11   2       22.67       65.52     65.15 o 
  -7  11   2       98.12       78.80     60.53 o 
  -5  11   2        7.31       71.42     57.40 o 
  -3  11   2      302.87      289.37     65.52 o 
  -1  11   2       56.56       44.91     33.84 o 
   1  11   2       89.24       -0.06     33.45 o 
   3  11   2      668.16      606.91     53.27 o 
   5  11   2     1227.66     1338.19     57.67 o 
   7  11   2      269.68      333.22     50.80 o 
   0  12   2      665.65      727.86     80.83 o 
 -23   1   3        1.17       -6.95     28.18 o 
 -21   1   3      329.62      370.84     34.78 o 
 -19   1   3      328.75      281.95     30.10 o 
 -17   1   3      629.19      382.93     29.18 o 
 -15   1   3     2406.15     3021.97     55.99 o 
 -13   1   3      280.91      358.16     20.31 o 
 -11   1   3      387.38      659.51     23.23 o 
  -9   1   3    19831.09    16567.85    114.72 o 
  -7   1   3    11490.71    11117.53    119.76 o 
  -3   1   3    74780.36    68597.03    456.38 o 
  -1   1   3    74450.74    86523.00    653.04 o 
   1   1   3      908.32      881.78     17.51 o 
   3   1   3     9841.33     9839.67     75.18 o 
   5   1   3     2825.72     2929.34     37.68 o 
   7   1   3      111.56      137.43     13.02 o 
   9   1   3       60.49       18.47      8.74 o 
  11   1   3    10860.60    10977.75     86.39 o 
  13   1   3     5982.23     5161.05     61.96 o 
  15   1   3     1433.61     1321.54     43.31 o 
  17   1   3      287.99      578.95     36.25 o 
  19   1   3       55.55        6.73     27.94 o 
  21   1   3       30.16       14.02     31.93 o 
 -22   2   3      230.88      171.59     32.05 o 
 -20   2   3       59.55      -22.46     23.69 o 
 -18   2   3      100.96      225.58     37.98 o 
 -16   2   3       11.68       56.21     25.94 o 
 -14   2   3     7151.52     7405.51     79.22 o 
 -12   2   3     3666.29     3213.07     46.22 o 
 -10   2   3     2338.29     1872.94     32.42 o 
  -8   2   3     1159.82     1337.63     20.62 o 
  -6   2   3     6180.74     8075.67     68.81 o 
  -4   2   3    36239.25    33443.72    208.33 o 
  -2   2   3    33480.04    32243.28    250.00 o 
   0   2   3    87277.68    97738.97    727.39 o 
   2   2   3       52.62       88.62     10.32 o 
   4   2   3     5275.37     4990.84     46.42 o 
   6   2   3    11932.71    13553.31    107.18 o 
   8   2   3     7298.10     7805.31     71.18 o 
  10   2   3      168.95      134.01     11.42 o 
  12   2   3     1555.42     1517.96     34.39 o 
  14   2   3     1481.77     1557.27     38.53 o 
  16   2   3      345.95      224.96     26.97 o 
  18   2   3       58.24       28.59     27.80 o 
  20   2   3      110.73      103.37     36.93 o 
  22   2   3        2.91        1.21     33.82 o 
 -21   3   3       25.65      -38.69     25.79 o 
 -19   3   3      130.23      170.62     28.91 o 
 -17   3   3      264.29      227.66     27.49 o 
 -15   3   3       17.03      -10.25     17.98 o 
 -13   3   3     3904.81     4333.71     65.25 o 
 -11   3   3     6537.28     6910.03     71.74 o 
  -9   3   3      853.73      757.52     23.00 o 
  -7   3   3     4509.15     4506.22     56.50 o 
  -5   3   3       95.05      116.52      8.27 o 
  -3   3   3    19865.14    22476.83    172.33 o 
  -1   3   3     1547.37     1804.67     31.19 o 
   1   3   3    41402.62    40170.87    272.69 o 
   3   3   3    34198.36    39345.65    269.02 o 
   5   3   3    64108.76    64867.33    397.19 o 
   7   3   3    18958.23    22148.37    148.32 o 
   9   3   3       58.85       -0.81     11.81 o 
  11   3   3     1268.83     1199.97     31.30 o 
  13   3   3       88.43       50.07     22.38 o 
  15   3   3      214.92       52.15     21.85 o 
  17   3   3     1627.91     1856.20     74.99 o 
  19   3   3      633.86      659.28     52.75 o 
  21   3   3       15.18      -32.25     31.14 o 
 -22   4   3        0.08      -16.91     42.49 o 
 -20   4   3        0.08        1.12     43.74 o 
 -18   4   3       12.01       -0.70     21.69 o 
 -16   4   3      543.51      540.96     27.71 o 
 -14   4   3      184.98      312.00     23.74 o 
 -12   4   3       98.41      222.25     48.19 o 
 -10   4   3     1264.86      991.70     28.44 o 
  -8   4   3     7075.63     7963.05     87.78 o 
  -6   4   3      935.10      771.47     17.97 o 
   0   4   3    21142.85    22620.12    231.40 o 
   2   4   3     8292.72     7750.96     60.80 o 
   4   4   3     9588.63     7345.77     59.37 o 
   6   4   3       92.92       90.68      9.52 o 
   8   4   3      753.68      724.47     22.91 o 
  10   4   3     4944.65     4180.30     62.46 o 
  12   4   3     1017.07      782.20     33.78 o 
  14   4   3     1972.80     2332.08     52.72 o 
  16   4   3      419.49      488.70     50.51 o 
  18   4   3       57.00       13.88     30.53 o 
  20   4   3      104.38      110.92     36.05 o 
 -21   5   3      325.63      305.87     55.19 o 
 -19   5   3      706.95      947.46     51.24 o 
 -17   5   3      198.04      226.20     34.03 o 
 -15   5   3     1219.92     1060.51     62.02 o 
 -13   5   3      915.04      913.05     32.96 o 
 -11   5   3       14.39      -17.35     16.42 o 
  -9   5   3     2796.51     2622.49     42.62 o 
  -7   5   3    14811.23    13088.92     98.97 o 
  -5   5   3    27842.71    27842.72    184.65 o 
  -3   5   3    19529.27    20616.21    189.00 o 
  -1   5   3       95.28      150.97     23.74 o 
   1   5   3      280.03       71.16      9.63 o 
   3   5   3      445.62      568.38     16.71 o 
   5   5   3     2878.89     2476.38     31.58 o 
   7   5   3      382.11      493.23     21.31 o 
   9   5   3    16844.73    15349.66    147.35 o 
  11   5   3     1891.75     1866.67     45.92 o 
  13   5   3      113.30      129.03     24.61 o 
  15   5   3     1412.81     1702.36     49.50 o 
  17   5   3       15.51      -14.46     24.28 o 
  19   5   3        4.08      -18.86     32.22 o 
 -20   6   3      309.55      221.06     39.37 o 
 -18   6   3        1.02      -30.35     28.43 o 
 -16   6   3     2923.93     2618.71    109.37 o 
 -14   6   3     1932.04     2131.79     62.11 o 
 -12   6   3      270.85      322.60     53.94 o 
 -10   6   3       90.98       61.43     20.46 o 
  -8   6   3     6133.62     6879.64     85.89 o 
  -6   6   3    10798.24    10970.03     88.80 o 
  -4   6   3       58.05       83.04     13.68 o 
  -2   6   3     1835.97     1841.07     36.79 o 
   0   6   3     9455.15     9707.67     98.36 o 
   2   6   3     9494.44     9883.82     88.20 o 
   4   6   3      277.01      185.20     16.77 o 
   6   6   3     7457.27     7640.81     77.47 o 
   8   6   3     2356.26     2735.85     52.27 o 
  10   6   3      489.25      524.96     30.55 o 
  12   6   3      145.90      197.15     25.93 o 
  14   6   3     2195.84     1984.76     52.84 o 
  16   6   3      449.41      327.65     32.88 o 
  18   6   3       28.21      -41.67     27.78 o 
 -19   7   3      169.53      186.59     43.11 o 
 -17   7   3      280.04      353.78     42.28 o 
 -15   7   3       50.66       34.93     30.80 o 
 -13   7   3      683.18      775.99     45.20 o 
 -11   7   3     1075.07     1014.09     47.45 o 
  -9   7   3        9.73      -25.61     19.17 o 
  -7   7   3     1334.84     1526.96     36.81 o 
  -5   7   3     7088.61     6759.78     71.84 o 
  -3   7   3     2807.42     2982.11     44.34 o 
  -1   7   3     3325.34     3427.28     54.31 o 
   1   7   3    10951.53    10837.00    113.81 o 
   3   7   3     1225.60     1288.91     32.22 o 
   5   7   3       27.27       12.73     17.16 o 
   7   7   3     1056.92     1094.37     38.57 o 
   9   7   3     2325.53     2444.08     53.11 o 
  11   7   3     1217.15     1282.47     50.20 o 
  13   7   3      959.79      909.68     40.58 o 
  15   7   3      365.42      384.25     34.03 o 
  17   7   3       36.61        4.74     28.45 o 
 -16   8   3       11.16       13.15     34.30 o 
 -14   8   3       22.04       14.63     31.20 o 
 -12   8   3      596.14      495.50     41.55 o 
 -10   8   3      413.74      364.31     53.50 o 
  -8   8   3       36.15      -12.75     30.14 o 
  -6   8   3      484.62      788.46     41.03 o 
  -4   8   3      575.76      460.16     25.59 o 
  -2   8   3      439.49      542.05     25.59 o 
   0   8   3       69.02      118.19     21.53 o 
   2   8   3       84.68       80.55     21.20 o 
   4   8   3       40.12       23.24     22.48 o 
   6   8   3       19.20       24.67     24.24 o 
   8   8   3       33.68        0.66     31.11 o 
  10   8   3       20.96       -6.86     24.14 o 
  12   8   3      162.18      107.53     27.49 o 
  14   8   3       53.76       36.67     26.87 o 
  16   8   3       18.96      -14.32     28.21 o 
 -15   9   3       13.52      -13.31     34.45 o 
 -13   9   3      189.72      120.06     35.95 o 
 -11   9   3      755.54      671.18     46.69 o 
  -9   9   3      391.03      290.66     44.42 o 
  -7   9   3      196.48      219.91     39.81 o 
  -5   9   3      162.03      205.76     36.94 o 
  -3   9   3       30.20       -4.79     23.50 o 
  -1   9   3      769.97      880.66     42.57 o 
   1   9   3     3493.69     3421.67     62.31 o 
   3   9   3     3443.34     3555.50     63.71 o 
   5   9   3     1885.73     1933.41     58.78 o 
   7   9   3      800.71      850.94     39.44 o 
   9   9   3      197.02      240.19     34.95 o 
  11   9   3      128.79       80.62     28.45 o 
  13   9   3      487.18      416.69     37.05 o 
 -12  10   3       15.98      -32.29     39.94 o 
 -10  10   3        2.40      -26.36     39.90 o 
  -8  10   3      428.72      488.87     75.67 o 
  -6  10   3      278.36      272.03     61.64 o 
  -4  10   3       30.56        1.85     46.32 o 
  -2  10   3      412.71      496.16    102.15 o 
   0  10   3      904.69      821.05     50.34 o 
   2  10   3      534.33      699.17     43.44 o 
   4  10   3        0.08       -0.11     27.02 o 
   6  10   3       56.28      137.16     32.29 o 
   8  10   3       17.48      -19.30     28.98 o 
  10  10   3        0.06      -26.40     35.56 o 
  12  10   3        1.93      -49.88     33.25 o 
  -9  11   3     1353.35     1383.76    110.91 o 
  -7  11   3      491.28      545.71     84.15 o 
  -5  11   3      186.70       75.30     59.43 o 
  -3  11   3      145.05      158.16     59.98 o 
  -1  11   3      121.38      139.38     40.49 o 
   1  11   3      406.64      345.74     90.80 o 
   3  11   3      755.52      782.28     55.51 o 
   5  11   3      323.88      427.33     42.71 o 
   7  11   3       84.73       17.16     30.95 o 
 -22   0   4        0.89      -41.98     37.42 o 
 -20   0   4      188.42       83.12     54.07 o 
 -18   0   4     3014.92     3215.76    128.82 o 
 -16   0   4     8881.21     9782.63    247.76 o 
 -14   0   4      282.56       93.85     35.62 o 
 -12   0   4     4064.45     3784.68     60.35 o 
 -10   0   4    11494.22    10061.48    110.77 o 
  -6   0   4     1563.53     1963.10     33.30 o 
  -4   0   4   187262.84   179612.33   1533.16 o 
  -2   0   4     4285.66     3191.81     51.68 o 
   2   0   4   143907.84   155746.22   1334.75 o 
   4   0   4      234.78       70.83     10.64 o 
   6   0   4    19401.02    26345.00    240.26 o 
   8   0   4     2158.19     2388.26     42.30 o 
  10   0   4        8.59       24.53     26.23 o 
  12   0   4      157.43      233.23     22.18 o 
  14   0   4    11603.90    13427.19    194.49 o 
  16   0   4     2851.24     2431.38    105.84 o 
  18   0   4       11.47       20.41     33.91 o 
  20   0   4      396.05      355.85     49.02 o 
  22   0   4        3.92      -25.47     53.33 o 
 -23   1   4        1.17      -16.83     38.06 o 
 -21   1   4      261.36      306.57     32.79 o 
 -19   1   4       97.94       53.66     24.99 o 
 -17   1   4      310.96      172.71     25.30 o 
 -15   1   4       11.05        1.48     20.10 o 
 -13   1   4      695.98      500.67     22.51 o 
 -11   1   4     1896.92     2072.97     29.90 o 
  -9   1   4    10425.76     8829.47     77.71 o 
  -7   1   4     6409.64     8442.81     76.11 o 
  -5   1   4     1574.27     2316.39     24.89 o 
  -1   1   4     2224.13     3543.91     38.69 o 
   1   1   4    67378.39    72935.12    479.74 o 
   3   1   4     2530.99     2258.96     30.85 o 
   5   1   4     1272.06      858.87     21.96 o 
   7   1   4     2219.23     2273.90     43.87 o 
   9   1   4      153.49       66.28     10.41 o 
  11   1   4      287.31      310.63     15.89 o 
  13   1   4     1521.18     1549.89     36.30 o 
  15   1   4     1871.04     2157.46     52.07 o 
  17   1   4      740.21      850.24     38.76 o 
  19   1   4        0.04      -52.49     34.99 o 
  21   1   4      133.72      181.98     37.06 o 
 -22   2   4       48.32       25.50     28.15 o 
 -20   2   4      225.78      156.08     43.23 o 
 -18   2   4     1436.96     1711.77     47.82 o 
 -16   2   4      230.92      192.27     25.03 o 
 -14   2   4     1024.77     1120.76     32.43 o 
 -12   2   4     2750.36     2264.49     39.07 o 
 -10   2   4      952.61      556.61     17.14 o 
  -8   2   4     7678.22    11388.44     83.79 o 
  -6   2   4    35607.29    33080.01    224.66 o 
  -4   2   4    18765.84    17562.71    129.06 o 
  -2   2   4      257.01      687.53     21.63 o 
   0   2   4      252.58       69.95     12.75 o 
   2   2   4    16884.32    12186.39    102.28 o 
   4   2   4    11745.19    11503.76     90.47 o 
   6   2   4    13260.97    16961.71    116.15 o 
   8   2   4    13378.99    12135.12     94.10 o 
  10   2   4    15738.85    16888.13    121.54 o 
  12   2   4     1023.85      950.24     30.50 o 
  14   2   4      150.48      111.25     20.62 o 
  16   2   4      171.45       17.91     30.97 o 
  18   2   4        4.84        7.26     28.39 o 
  20   2   4        8.10        9.47     31.25 o 
 -21   3   4        0.91       16.60     33.35 o 
 -19   3   4      562.17      721.95     38.57 o 
 -17   3   4        4.81       24.09     21.72 o 
 -15   3   4       56.82       53.29     21.52 o 
 -13   3   4      472.61      396.05     25.85 o 
 -11   3   4     8019.99     6949.01     71.64 o 
  -9   3   4     5751.65     6227.99     62.72 o 
  -7   3   4      654.82      587.34     16.52 o 
  -5   3   4    19207.36    21638.41    163.35 o 
  -3   3   4    23325.28    28189.99    334.43 o 
  -1   3   4     1037.85     1099.58     22.31 o 
   3   3   4    16649.74    12537.08     98.37 o 
   5   3   4     5879.09     6041.23     57.95 o 
   7   3   4      946.82      931.48     19.80 o 
   9   3   4     1990.63     1666.17     31.71 o 
  11   3   4      730.14     1017.75     34.63 o 
  13   3   4      902.32      721.69     32.84 o 
  15   3   4       39.98       20.99     24.48 o 
  17   3   4      561.59      623.78     43.41 o 
  19   3   4       77.34       70.24     33.11 o 
  21   3   4       23.22       16.69     35.33 o 
 -22   4   4      109.22       80.08     73.54 o 
 -20   4   4      130.22      176.26     37.82 o 
 -18   4   4       92.68       60.88     25.29 o 
 -16   4   4      347.82      526.58     27.86 o 
 -14   4   4      351.30      513.96     26.68 o 
 -12   4   4      920.00      671.06     27.20 o 
 -10   4   4     5039.14     4806.53     57.11 o 
  -8   4   4     3705.76     4013.74     41.77 o 
  -6   4   4     2051.91     2140.28     28.39 o 
  -4   4   4      117.98      312.04     12.97 o 
  -2   4   4      229.24      115.61     11.71 o 
   0   4   4     4763.34     6425.89     65.93 o 
   2   4   4    31732.80    33325.96    234.22 o 
   4   4   4    15514.25    16992.03    131.33 o 
   6   4   4     2075.39     1654.63     38.06 o 
   8   4   4     2653.70     2725.10     47.50 o 
  10   4   4     1159.72     1058.92     35.68 o 
  12   4   4     1011.73     1115.41     38.95 o 
  14   4   4     1890.65     1669.20     49.96 o 
  16   4   4      700.09      757.87     38.19 o 
  18   4   4       77.15       70.14     33.83 o 
  20   4   4       58.22       60.32     44.10 o 
 -21   5   4       89.55       52.78     45.76 o 
 -19   5   4       48.86       15.53     39.11 o 
 -17   5   4      296.95      322.82     31.74 o 
 -15   5   4      166.39      217.00     26.54 o 
 -13   5   4      948.88      923.94     38.43 o 
 -11   5   4      461.70      543.25     25.24 o 
  -9   5   4     1112.04     1063.93     30.05 o 
  -7   5   4      244.10      306.31     15.09 o 
  -5   5   4     1271.98     1065.78     24.46 o 
  -3   5   4     8933.81    10823.11     90.83 o 
  -1   5   4     7259.40     8422.27     85.25 o 
   1   5   4      282.10      110.21     10.50 o 
   3   5   4      779.54      929.02     21.97 o 
   5   5   4      266.36      490.91     25.80 o 
   7   5   4       62.08       65.07     25.51 o 
   9   5   4     1490.07     1370.70     39.43 o 
  11   5   4     1920.18     2137.08     49.21 o 
  13   5   4      167.00      140.51     24.35 o 
  15   5   4      434.76      624.66     35.98 o 
  17   5   4       13.26       -8.11     26.52 o 
  19   5   4       50.60       46.04     35.21 o 
 -20   6   4        9.37      -26.06     41.36 o 
 -18   6   4        2.52       -7.68     31.78 o 
 -16   6   4     2369.33     2523.15     83.17 o 
 -14   6   4     4614.93     5028.76    119.99 o 
 -12   6   4     3302.49     3200.39     70.96 o 
 -10   6   4     4510.61     4149.07     67.70 o 
  -8   6   4      174.27      336.01     21.34 o 
  -6   6   4      114.81      181.10     15.99 o 
  -4   6   4      460.07      519.41     20.68 o 
  -2   6   4     6526.12     6223.50     73.28 o 
   0   6   4    18932.07    18290.01    145.06 o 
   2   6   4    13545.42    14980.02    124.40 o 
   4   6   4     1355.57     1173.01     30.00 o 
   6   6   4      187.40      172.91     24.60 o 
   8   6   4      301.33      390.54     26.89 o 
  10   6   4      304.25      350.99     27.99 o 
  12   6   4      858.17      987.05     39.24 o 
  14   6   4     2248.29     2548.32     59.07 o 
  16   6   4      795.30      757.51     41.32 o 
  18   6   4      544.45      591.85     40.93 o 
 -19   7   4        0.25       -4.43     34.88 o 
 -17   7   4      108.64      129.89     34.85 o 
 -15   7   4        7.58       -5.35     29.21 o 
 -13   7   4       87.73       51.97     29.07 o 
 -11   7   4      420.10      424.24     36.23 o 
  -9   7   4       45.62        5.05     20.69 o 
  -7   7   4       93.74       86.26     24.29 o 
  -5   7   4        0.24      -15.84     17.32 o 
  -3   7   4     3145.07     3047.63     45.05 o 
  -1   7   4      610.18      508.10     25.30 o 
   1   7   4     1213.98      921.74     33.85 o 
   3   7   4      773.82      790.76     28.33 o 
   5   7   4     4682.21     4480.39     58.85 o 
   7   7   4     2926.01     3332.54     60.57 o 
   9   7   4     1213.61     1081.57     39.88 o 
  11   7   4     1838.56     1646.20     47.24 o 
  13   7   4      311.89      413.04     33.81 o 
  15   7   4      233.02      214.12     32.06 o 
  17   7   4        2.29      -40.57     28.62 o 
 -16   8   4       46.34        1.62     33.59 o 
 -14   8   4      166.67      114.64     35.02 o 
 -12   8   4       99.06       81.66     30.32 o 
 -10   8   4      248.39      356.79     34.96 o 
  -8   8   4     3014.49     3194.02     80.43 o 
  -6   8   4     3939.56     3432.95     71.73 o 
  -4   8   4      730.71      923.02     35.69 o 
  -2   8   4     1853.45     1746.24     51.52 o 
   0   8   4      934.54      854.55     39.94 o 
   2   8   4      116.43      133.24     22.82 o 
   4   8   4     4754.22     4891.51     64.68 o 
   6   8   4     5821.80     5728.92    118.14 o 
   8   8   4     1119.04     1101.54     41.68 o 
  10   8   4      980.32      973.91     41.21 o 
  12   8   4      398.69      486.74     35.48 o 
  14   8   4        5.08      -34.43     26.28 o 
  16   8   4       27.42       -4.08     30.90 o 
 -15   9   4        9.28       19.66     35.63 o 
 -13   9   4       98.84      129.51     36.72 o 
 -11   9   4      206.32      237.26    104.55 o 
  -9   9   4        0.34      -48.92     32.61 o 
  -7   9   4      264.98      197.36     39.88 o 
  -5   9   4      880.24     1016.52     61.46 o 
  -3   9   4     2760.61     3178.56     70.23 o 
  -1   9   4      821.96      848.71     36.93 o 
   1   9   4      409.65      440.64     41.50 o 
   3   9   4     1122.40     1030.22     39.42 o 
   5   9   4     1543.06     1707.13     56.66 o 
   7   9   4      610.97      673.49     43.87 o 
   9   9   4      109.76       97.67     27.29 o 
  11   9   4      417.72      299.01     33.39 o 
  13   9   4      145.24      126.36     30.97 o 
 -12  10   4      132.29      116.55     46.83 o 
 -10  10   4       11.60      -30.64     58.87 o 
  -8  10   4      293.76      255.60     67.91 o 
  -6  10   4     1595.68     1591.93    104.27 o 
  -4  10   4     3505.36     3676.42    145.06 o 
  -2  10   4     1608.88     1637.60     91.44 o 
   0  10   4        7.68       21.66     22.97 o 
   2  10   4       87.38       25.27     27.39 o 
   4  10   4       21.25       14.77     28.81 o 
   6  10   4      667.09      692.79     45.85 o 
   8  10   4     1650.60     1665.42     58.21 o 
  10  10   4     1093.58     1100.39     48.90 o 
  -9  11   4       12.57      -31.00     62.93 o 
  -7  11   4      270.40      274.43     71.05 o 
  -5  11   4      239.85      143.40     64.59 o 
  -1  11   4      208.85      211.30     42.54 o 
   1  11   4        1.52      -22.63     29.42 o 
   3  11   4      109.56       61.23     32.31 o 
   5  11   4      192.56      173.36     36.07 o 
   7  11   4      101.10       76.28     35.11 o 
 -23   1   5       49.61       17.94     29.50 o 
 -21   1   5      118.54      106.73     29.37 o 
 -19   1   5      152.69      141.74     27.76 o 
 -17   1   5      709.96      550.78     32.01 o 
 -15   1   5     2183.54     2180.69     48.69 o 
 -13   1   5     4477.33     4441.74     55.72 o 
 -11   1   5    10554.99    12464.77     95.19 o 
  -9   1   5     4701.46     5514.35     50.11 o 
  -7   1   5     8948.30     6268.98     52.07 o 
  -5   1   5       13.62       98.98      7.74 o 
  -3   1   5     1643.26     1760.41     28.49 o 
  -1   1   5     9517.38     8134.99     78.82 o 
   1   1   5     2776.05     3531.12     31.52 o 
   3   1   5    11488.15    11689.29     90.84 o 
   5   1   5    14906.75    13015.69     91.79 o 
   7   1   5     3675.01     5115.54     47.17 o 
   9   1   5      340.88      410.65     15.79 o 
  11   1   5     2177.98     2003.96     32.38 o 
  13   1   5     6933.47     6955.33     76.46 o 
  15   1   5       26.34       28.09     22.68 o 
  17   1   5      269.32      602.90     41.23 o 
  19   1   5      867.41      915.52     50.07 o 
  21   1   5       25.65       14.99     33.22 o 
 -22   2   5        1.86      -13.96     41.00 o 
 -20   2   5      362.95      378.82     33.60 o 
 -18   2   5      724.83      789.28     37.23 o 
 -16   2   5      934.96      794.18     36.36 o 
 -14   2   5      165.46      117.90     18.82 o 
 -12   2   5     6927.93     7411.65     75.55 o 
 -10   2   5     5388.37     5675.87     63.81 o 
  -8   2   5     4613.66     3979.18     39.78 o 
  -6   2   5      334.54      383.01     12.55 o 
  -4   2   5    16223.11    14827.81    113.21 o 
  -2   2   5     4166.22     5464.37     60.12 o 
   2   2   5    16560.86    13840.28    105.02 o 
   4   2   5     9908.66    13312.18    103.90 o 
   6   2   5     1897.42     1534.49     23.28 o 
   8   2   5     9507.00     8336.15     90.95 o 
  12   2   5       93.10       41.86     17.23 o 
  14   2   5     2348.77     2506.99     55.37 o 
  16   2   5      366.14      360.56     36.20 o 
  18   2   5      502.07      412.44     39.97 o 
  20   2   5      301.78      363.74     42.00 o 
 -21   3   5      121.30       58.66     34.50 o 
 -19   3   5     1248.25     1220.51     54.00 o 
 -17   3   5      137.75      178.36     23.04 o 
 -15   3   5      280.43      222.68     21.50 o 
 -13   3   5        7.18      -23.31     15.54 o 
 -11   3   5     5447.01     5583.43     62.80 o 
  -9   3   5       24.77       25.76      9.38 o 
  -7   3   5    22354.55    21551.37    144.73 o 
  -5   3   5    25389.08    29336.03    210.46 o 
  -3   3   5    67208.16    75839.14    575.95 o 
  -1   3   5    65066.54    63835.86    429.29 o 
   1   3   5     4325.96     4249.27     43.43 o 
   3   3   5     3751.41     5450.98     53.19 o 
   5   3   5     3022.12     3214.21     39.99 o 
   7   3   5       24.20       -2.15      8.53 o 
   9   3   5     4585.03     4132.76     49.92 o 
  11   3   5     7913.90     7776.99     92.01 o 
  13   3   5      643.91      664.06     32.89 o 
  15   3   5      999.07      876.17     37.67 o 
  17   3   5      246.59      244.78     52.78 o 
  19   3   5      121.31      164.03     36.17 o 
  21   3   5       29.59       -1.52     35.96 o 
 -22   4   5       63.61       60.12     46.49 o 
 -20   4   5        7.49      -48.38     32.25 o 
 -18   4   5      209.02      253.35     49.35 o 
 -16   4   5     1245.22     1329.14     43.78 o 
 -14   4   5      643.87      674.30     33.14 o 
 -12   4   5     1693.67     1691.94     40.77 o 
 -10   4   5      113.12      112.46     23.17 o 
  -8   4   5       14.36        8.93     15.86 o 
  -6   4   5     5730.38     6447.73     55.87 o 
  -4   4   5       44.92       -7.86      7.96 o 
  -2   4   5      122.37       19.04     15.34 o 
   0   4   5     8734.99     6796.74     62.87 o 
   2   4   5     3426.15     3508.09     73.25 o 
   4   4   5     2368.25     2311.06     34.62 o 
   6   4   5      749.36      979.32     25.25 o 
   8   4   5       97.59       38.92     26.81 o 
  10   4   5        0.15       28.21     18.34 o 
  12   4   5     1062.54      807.95     35.13 o 
  14   4   5        0.17      -30.85     20.56 o 
  16   4   5      557.53      576.40     37.80 o 
  18   4   5      147.64      127.97     36.64 o 
  20   4   5       86.76      104.46     48.20 o 
 -21   5   5       20.77       21.89     44.47 o 
 -19   5   5       64.96       51.24     28.17 o 
 -17   5   5     1177.49     1438.40     69.87 o 
 -15   5   5      623.15      548.77     62.92 o 
 -13   5   5     1230.40      969.86     38.93 o 
 -11   5   5     8755.84     9588.62    129.07 o 
  -9   5   5     4548.54     4853.88     69.39 o 
  -7   5   5     1452.11     1226.74     27.99 o 
  -5   5   5     3091.03     2579.57     38.77 o 
  -3   5   5     1442.31     1797.87     29.18 o 
  -1   5   5     5504.36     4383.75     55.12 o 
   1   5   5     9051.09     7413.91     70.93 o 
   3   5   5    11962.79    11036.22     96.24 o 
   5   5   5     8776.82     9525.89     87.93 o 
   7   5   5    12706.77    13389.37    115.80 o 
   9   5   5     1926.00     2036.88     45.97 o 
  11   5   5        3.93      -34.84     23.23 o 
  13   5   5       89.87        4.47     21.94 o 
  15   5   5      256.50      282.82     31.01 o 
  17   5   5      619.14      710.77     40.27 o 
  19   5   5      505.25      489.41     47.51 o 
 -20   6   5        4.14       -0.28     41.64 o 
 -18   6   5       64.89       89.12     33.51 o 
 -16   6   5       14.02       27.24     30.68 o 
 -14   6   5      386.80      447.78     33.30 o 
 -12   6   5     1457.88     1487.10     45.00 o 
 -10   6   5     1234.92      982.99     38.37 o 
  -8   6   5      189.12      130.99     21.53 o 
  -6   6   5     3617.09     3884.43     58.22 o 
  -4   6   5     2298.64     2633.13     42.46 o 
  -2   6   5      415.95      390.50     21.27 o 
   0   6   5     3590.41     3097.99     57.90 o 
   2   6   5    13209.07    13893.70    123.14 o 
   4   6   5      679.74      629.99     24.34 o 
   6   6   5     3967.74     3287.54     48.91 o 
   8   6   5     2052.30     2106.49     53.97 o 
  10   6   5     2929.46     2987.42     57.92 o 
  12   6   5      256.30      312.11     29.27 o 
  14   6   5     1390.43     1308.47     46.63 o 
  16   6   5      490.76      472.82     36.35 o 
  18   6   5       55.03       12.24     28.60 o 
 -17   7   5      110.43       63.21     34.37 o 
 -15   7   5        6.79       52.54     30.08 o 
 -13   7   5      282.08      232.04     29.25 o 
 -11   7   5     1531.54     1573.03     47.30 o 
  -9   7   5     2728.87     2638.31     56.23 o 
  -7   7   5     3758.26     3629.43     72.86 o 
  -5   7   5     3732.16     3595.10     58.23 o 
  -3   7   5     1687.56     1602.53     39.59 o 
  -1   7   5       53.61      132.25     23.97 o 
   1   7   5      240.15      338.79     24.61 o 
   3   7   5     2550.21     2360.81     42.16 o 
   5   7   5     1579.12     1428.50     38.10 o 
   7   7   5      560.32      693.71     33.22 o 
   9   7   5     1855.86     2044.40     50.34 o 
  11   7   5      518.83      502.12     45.49 o 
  13   7   5       34.32        9.31     24.97 o 
  15   7   5      204.55      249.73     32.35 o 
  17   7   5      292.07      328.82     45.28 o 
 -16   8   5      463.98      392.02     71.05 o 
 -14   8   5      778.98      785.00     50.77 o 
 -12   8   5        2.34       20.99     38.88 o 
 -10   8   5      337.63      252.55     32.78 o 
  -8   8   5      164.73      231.09     30.93 o 
  -6   8   5      123.86       68.16     32.16 o 
  -4   8   5     1066.43      920.36     59.24 o 
  -2   8   5     4214.69     3633.22     72.17 o 
   0   8   5     1363.32     1448.36     42.24 o 
   2   8   5        7.10      -28.60     19.07 o 
   4   8   5      593.46      702.91     29.69 o 
   6   8   5     1997.78     1968.75     49.53 o 
   8   8   5     1091.52     1127.87     47.47 o 
  10   8   5       60.83       55.33     24.85 o 
  12   8   5       30.37        9.55     24.97 o 
  14   8   5      211.32      153.77     30.59 o 
 -15   9   5      127.82       91.65     47.06 o 
 -13   9   5      338.22      424.87     45.20 o 
 -11   9   5      843.94      851.83     68.74 o 
  -9   9   5      386.38      194.93     41.68 o 
  -7   9   5        3.55      -35.74     45.31 o 
  -5   9   5      652.35      725.75     52.70 o 
  -3   9   5     3101.65     2900.16     68.17 o 
  -1   9   5     2477.72     2720.24     62.60 o 
   1   9   5     2736.94     2766.00     57.47 o 
   3   9   5     1843.98     1732.54     58.46 o 
   5   9   5       81.24       65.99     27.73 o 
   7   9   5       38.76       45.47     27.48 o 
   9   9   5      955.31      995.52     44.30 o 
  11   9   5     1041.24     1078.45     46.66 o 
  13   9   5      541.11      524.89     40.04 o 
 -12  10   5        6.06      -27.83     40.50 o 
 -10  10   5       32.89       -3.69     66.07 o 
  -8  10   5        6.93       -2.95     53.89 o 
  -4  10   5       20.05       42.95     37.62 o 
  -2  10   5       73.76       61.18     24.67 o 
   0  10   5        7.37       23.47     23.76 o 
   2  10   5      209.44      198.31     32.69 o 
   4  10   5       32.87      -38.92     25.94 o 
   6  10   5       29.31      -53.07     43.69 o 
   8  10   5       90.09       39.31     33.52 o 
  10  10   5      234.09      250.43     38.80 o 
  -7  11   5       33.41       39.68     63.12 o 
  -5  11   5      377.43      502.90     79.73 o 
  -3  11   5     1238.44     1288.33     90.06 o 
  -1  11   5     1345.53     1433.92     57.35 o 
   1  11   5     1090.54     1293.79     56.39 o 
   3  11   5      351.96      283.65     44.93 o 
   5  11   5       79.02       80.91     34.63 o 
   7  11   5      105.61      100.45     45.70 o 
 -22   0   6      975.92     1076.12     66.21 o 
 -20   0   6      538.87      357.55     44.98 o 
 -18   0   6     2503.64     2448.62     77.02 o 
 -16   0   6        5.68        0.05     30.35 o 
 -14   0   6    10125.58     9868.13    152.03 o 
 -12   0   6      524.57      517.67     38.41 o 
 -10   0   6    16852.13    13012.94    137.78 o 
  -8   0   6     9472.53     7951.45     91.81 o 
  -6   0   6    54379.68    74663.30    641.59 o 
  -4   0   6    13073.10    10870.33    261.32 o 
  -2   0   6    15730.63    18809.03    312.74 o 
   0   0   6    81580.00    93314.60    793.53 o 
   2   0   6     3301.88     2613.93     39.25 o 
   4   0   6    21164.19    27791.75    253.33 o 
   6   0   6    51874.03    49524.82    437.19 o 
   8   0   6    20823.00    20911.25    203.79 o 
  10   0   6    17397.98    17708.88    290.40 o 
  12   0   6     2545.76     2231.00     51.71 o 
  14   0   6     2369.01     1861.38    100.95 o 
  16   0   6        2.39      -20.74     31.54 o 
  18   0   6      912.46      952.46     83.60 o 
  20   0   6        4.01      -48.54     44.85 o 
 -23   1   6        0.06      -48.20     32.14 o 
 -21   1   6        7.85      -36.08     24.05 o 
 -19   1   6      642.43      827.57     39.31 o 
 -17   1   6       46.96       10.88     21.10 o 
 -15   1   6      960.53      973.86     46.54 o 
 -13   1   6      383.60      563.20     24.13 o 
 -11   1   6     2895.76     4235.74     45.88 o 
  -9   1   6     1027.70      583.92     20.46 o 
  -7   1   6     6628.33     6226.49     52.49 o 
  -3   1   6       44.36       25.49      9.38 o 
  -1   1   6     1169.07     1110.73     16.88 o 
   1   1   6    16559.74    16139.96    108.13 o 
   3   1   6     3013.85     3151.10     32.03 o 
   5   1   6     4917.22     5558.90     53.28 o 
   7   1   6      519.76      561.10     20.22 o 
   9   1   6      809.80      793.36     22.00 o 
  11   1   6        0.91       -3.91     12.66 o 
  13   1   6     4591.14     4309.54     59.27 o 
  15   1   6      281.75      448.50     36.23 o 
  17   1   6       36.31       35.08     41.50 o 
  19   1   6      100.77       41.42     31.82 o 
  21   1   6      108.20       59.20     41.64 o 
 -22   2   6        4.49       -1.49     38.10 o 
 -20   2   6       59.69       87.22     39.26 o 
 -18   2   6      154.13       89.72     24.03 o 
 -16   2   6     2463.11     2986.73     50.58 o 
 -14   2   6     1592.23     1528.54     36.01 o 
 -12   2   6      398.40      553.39     23.21 o 
 -10   2   6     7665.93     6077.04     75.52 o 
  -8   2   6     8720.05    10454.31    112.74 o 
  -6   2   6     1627.21     2428.25     40.81 o 
  -4   2   6    27553.21    24664.61    202.38 o 
  -2   2   6    17656.49    17024.29    193.33 o 
   2   2   6    31480.17    29966.66    210.29 o 
   4   2   6    39919.84    38407.72    266.72 o 
   6   2   6      620.84      443.17     14.92 o 
   8   2   6      550.83      362.24     24.60 o 
  10   2   6     3268.04     3820.12     63.17 o 
  12   2   6       60.61       73.89     21.33 o 
  14   2   6     1371.38     1604.06     45.39 o 
  16   2   6     2857.80     3072.51     73.77 o 
  18   2   6       64.50       55.05     31.47 o 
  20   2   6       37.45       14.88     34.34 o 
 -21   3   6       19.19      -44.95     32.85 o 
 -19   3   6        7.18       26.32     31.47 o 
 -17   3   6       22.67       36.51     22.71 o 
 -15   3   6      488.84      539.22     32.26 o 
 -13   3   6      124.20      125.32     30.54 o 
 -11   3   6     1558.53     1512.69     33.07 o 
  -9   3   6     1537.79     1968.88     29.00 o 
  -7   3   6      954.58      941.41     19.43 o 
  -5   3   6     2488.26     2896.51     42.59 o 
  -3   3   6     2534.56     2284.09     36.10 o 
  -1   3   6    30037.72    32921.36    229.93 o 
   3   3   6       15.37        5.37      8.88 o 
   5   3   6      170.06       78.31     11.70 o 
   7   3   6     5422.83     4856.57     54.84 o 
   9   3   6      832.52      903.86     26.57 o 
  11   3   6     3650.57     3435.88     58.65 o 
  13   3   6      134.93      150.85     24.87 o 
  15   3   6      210.13      273.80     28.91 o 
  17   3   6       21.45        5.74     28.55 o 
  19   3   6       64.46       44.23     43.47 o 
 -20   4   6       35.84      -21.03     32.61 o 
 -18   4   6       40.25       -3.05     25.37 o 
 -16   4   6     2865.01     2822.51     80.55 o 
 -14   4   6     4843.73     5206.15     87.24 o 
 -12   4   6     3092.75     2992.62     56.54 o 
 -10   4   6     2277.95     1975.48     44.34 o 
  -8   4   6       32.52       16.71     12.66 o 
  -6   4   6       24.25       10.25     10.76 o 
  -4   4   6     5894.94     5443.29     63.78 o 
  -2   4   6    22363.32    20545.82    175.08 o 
   0   4   6    35732.37    41855.85    264.21 o 
   2   4   6    23255.52    25863.03    189.33 o 
   4   4   6     4622.12     3672.82     45.41 o 
   6   4   6      562.01      695.63     23.49 o 
   8   4   6      274.99      309.94     18.90 o 
  10   4   6       34.13       61.86     19.63 o 
  12   4   6     1706.09     1556.92     45.63 o 
  14   4   6     2575.78     2820.06     59.47 o 
  16   4   6      632.78      620.13     39.10 o 
  18   4   6       70.63       71.56     34.24 o 
 -21   5   6       91.50       27.62     44.64 o 
 -19   5   6        3.90        0.91     27.64 o 
 -17   5   6      553.38      556.40     38.02 o 
 -15   5   6       38.58        3.79     25.68 o 
 -13   5   6      119.20       90.59     23.52 o 
 -11   5   6       35.27       -9.15     20.34 o 
  -9   5   6     5679.29     6473.36     89.82 o 
  -7   5   6     2327.85     2551.08     40.74 o 
  -5   5   6     1942.80     2124.34     40.43 o 
  -3   5   6     4393.28     4382.50     47.86 o 
   1   5   6     3287.42     2850.93     40.11 o 
   3   5   6      714.97     1097.18     27.43 o 
   5   5   6     3721.05     3118.99     44.85 o 
   7   5   6      572.96      687.90     26.18 o 
   9   5   6      760.38      921.97     35.36 o 
  11   5   6       39.05        4.18     21.48 o 
  13   5   6      440.24      394.74     31.14 o 
  15   5   6        0.68      -30.74     26.42 o 
  17   5   6      436.06      530.15     37.73 o 
  19   5   6       82.39      107.88     39.28 o 
 -20   6   6       86.63       55.89     39.42 o 
 -18   6   6      607.41      661.25     57.20 o 
 -16   6   6      891.34      914.65     62.92 o 
 -14   6   6      855.62     1055.24     50.66 o 
 -12   6   6       69.12       63.18     22.59 o 
 -10   6   6       10.71       -2.13     20.41 o 
  -8   6   6     1626.08     1983.90     55.28 o 
  -6   6   6     6230.65     6019.74     89.77 o 
  -4   6   6     1634.73     1614.74     39.29 o 
  -2   6   6     1032.09      979.85     30.70 o 
   0   6   6     2366.72     1851.30     40.88 o 
   2   6   6      177.70      173.21     16.87 o 
   4   6   6      691.78      875.12     28.43 o 
   6   6   6     7749.37     7886.32     82.24 o 
   8   6   6     3951.02     4087.65     68.33 o 
  10   6   6     1999.39     1962.65     48.99 o 
  12   6   6     2417.32     2502.50     56.55 o 
  14   6   6      456.50      579.58     44.70 o 
  16   6   6       41.69      -13.60     29.88 o 
  18   6   6       44.48       22.58     30.12 o 
 -17   7   6       32.10       44.99     33.45 o 
 -15   7   6      279.64      295.71     38.26 o 
 -13   7   6        0.89      -50.34     33.56 o 
 -11   7   6       49.65        6.60     22.49 o 
  -9   7   6       15.14       -8.80     37.09 o 
  -7   7   6       81.08      150.00     56.50 o 
  -5   7   6       20.49        1.65     18.03 o 
  -3   7   6      258.57      335.88     55.63 o 
  -1   7   6     1610.39     1698.79     44.54 o 
   1   7   6      508.33      556.45     29.14 o 
   3   7   6      201.32      129.64     18.74 o 
   5   7   6      285.03      289.47     40.73 o 
   7   7   6     2665.08     2639.79     55.02 o 
   9   7   6     1240.29     1253.10     42.52 o 
  11   7   6        2.00       -9.41     22.49 o 
  13   7   6      218.28      111.87     27.66 o 
  15   7   6      466.45      431.68     42.14 o 
 -16   8   6       61.79       77.52     34.03 o 
 -14   8   6       84.03       95.71     33.84 o 
 -12   8   6       41.99       37.56     31.60 o 
 -10   8   6      139.28       75.96     29.16 o 
  -8   8   6     1891.56     2179.65     60.51 o 
  -6   8   6     1565.07     1360.25     62.15 o 
  -4   8   6     2805.61     2909.40     66.68 o 
  -2   8   6     3635.42     4167.14     79.27 o 
   0   8   6     1883.34     1670.20     45.13 o 
   2   8   6     1496.22     1617.71     45.50 o 
   4   8   6     1349.63     1366.15     50.44 o 
   6   8   6      369.08      445.94     30.80 o 
   8   8   6      388.45      391.81     35.78 o 
  10   8   6      186.00      182.07     28.53 o 
  12   8   6      126.28      109.69     30.13 o 
  14   8   6      414.87      516.32     48.75 o 
 -15   9   6      330.11      359.74     46.90 o 
 -13   9   6      573.18      731.96     63.08 o 
 -11   9   6     1635.14     1529.45     75.03 o 
  -9   9   6      452.03      451.59     71.42 o 
  -7   9   6      511.39      453.09     48.22 o 
  -5   9   6     1147.58     1315.33     69.67 o 
  -3   9   6     1919.61     1900.25     66.35 o 
  -1   9   6     2264.03     2379.84     55.26 o 
   1   9   6       40.81       68.76     23.71 o 
   3   9   6      666.17      706.62     43.14 o 
   5   9   6      901.71     1172.91     53.87 o 
   7   9   6      470.85      535.63     49.65 o 
   9   9   6      232.45      259.69     41.59 o 
  11   9   6     1060.09     1074.60     47.58 o 
  13   9   6      253.69      253.64     35.36 o 
 -12  10   6      821.02      999.71    105.19 o 
 -10  10   6     1860.45     2157.02    123.65 o 
  -8  10   6     2074.71     1929.84    115.53 o 
  -6  10   6     1659.53     1379.51     98.18 o 
  -4  10   6      100.55       22.84     36.93 o 
  -2  10   6      157.81      102.15     26.16 o 
   0  10   6       17.74       15.86     23.61 o 
   2  10   6      593.15      547.49     42.26 o 
   4  10   6     1936.29     1911.09     64.38 o 
   6  10   6     2556.41     2342.83     71.20 o 
   8  10   6      627.89      660.70     68.73 o 
  10  10   6       47.71       73.34     35.80 o 
  -7  11   6       80.33       67.36     69.21 o 
  -5  11   6      680.22      486.84     79.17 o 
  -3  11   6      716.14      765.18     60.51 o 
  -1  11   6      127.55      121.68     29.59 o 
   1  11   6      150.55       92.20     32.38 o 
   3  11   6      250.02      153.97     35.98 o 
   5  11   6        2.35      -40.87     29.83 o 
 -23   1   7        0.88        2.52     39.83 o 
 -21   1   7       49.75      -16.19     53.54 o 
 -19   1   7     1265.70     1321.96     46.56 o 
 -17   1   7      955.58      854.72     36.24 o 
 -15   1   7     1475.69     1334.76     35.88 o 
 -13   1   7     2583.51     2348.86     51.22 o 
 -11   1   7      438.24      465.98     18.28 o 
  -9   1   7     2699.99     1572.66     26.05 o 
  -7   1   7     8852.08     8378.91     66.51 o 
  -5   1   7    49609.63    47433.36    371.49 o 
  -3   1   7    15619.07    20874.02    168.09 o 
  -1   1   7    48908.27    49288.11    304.14 o 
   1   1   7      939.88     1015.05     24.14 o 
   3   1   7       45.75       10.54      7.22 o 
   5   1   7     4257.84     3191.42     35.60 o 
   7   1   7     3483.77     4448.83     45.56 o 
   9   1   7     4770.89     5395.61     54.23 o 
  11   1   7     7201.20     6994.95     67.00 o 
  13   1   7     5086.61     5604.33     78.34 o 
  15   1   7      144.89        3.71     26.50 o 
  17   1   7       14.88      -11.85     29.03 o 
  19   1   7        1.94       24.55     38.10 o 
 -22   2   7        1.17       19.62     34.53 o 
 -20   2   7       18.68       38.13     30.73 o 
 -18   2   7      568.03      618.63     43.28 o 
 -16   2   7       24.00       41.89     22.18 o 
 -14   2   7     1916.25     1761.16     38.63 o 
 -12   2   7      941.17      785.21     26.73 o 
 -10   2   7     3278.27     2857.03     36.72 o 
  -8   2   7        3.71       -9.46      8.57 o 
  -4   2   7      560.98      465.96     19.47 o 
  -2   2   7     7940.34     8819.84     85.80 o 
   2   2   7     2265.39     1822.33     30.66 o 
   4   2   7      654.32      663.82     17.59 o 
   6   2   7     5321.98     5275.52     49.63 o 
   8   2   7      332.92      305.28     15.35 o 
  10   2   7      387.10      426.23     21.48 o 
  12   2   7       52.02       -5.62     20.05 o 
  14   2   7       21.96       -6.76     20.45 o 
  16   2   7       91.86      146.54     31.76 o 
  18   2   7        3.40      -31.36     29.05 o 
  20   2   7        0.18        4.23     34.30 o 
 -21   3   7      123.89      171.16     38.79 o 
 -19   3   7       14.97      -18.44     38.58 o 
 -17   3   7      127.41      129.86     25.30 o 
 -15   3   7     1260.18     1175.21     42.13 o 
 -13   3   7     1034.21     1050.40     38.62 o 
 -11   3   7    11145.17    11076.85    163.31 o 
  -9   3   7    21782.31    22506.28    174.01 o 
  -7   3   7     3074.15     3011.38     59.38 o 
  -5   3   7      922.60      687.31     24.39 o 
  -3   3   7     1277.94      959.83     28.29 o 
  -1   3   7     2886.32     3434.93     33.89 o 
   1   3   7    11706.58     9112.88     78.54 o 
   3   3   7    24396.63    25869.71    189.42 o 
   5   3   7     8735.38     9482.67    120.43 o 
   7   3   7     7020.91     6916.33     70.70 o 
   9   3   7       30.88       14.14     14.34 o 
  11   3   7     2480.21     2699.61     53.13 o 
  13   3   7      537.24      641.88     39.53 o 
  15   3   7     1240.45     1319.81     62.25 o 
  17   3   7      652.58      865.34     49.56 o 
  19   3   7     1481.61     1834.27     66.62 o 
 -20   4   7      163.90      182.29     38.60 o 
 -18   4   7      209.87      264.20     31.52 o 
 -16   4   7      251.59      315.85     30.80 o 
 -14   4   7      609.34      682.42     34.54 o 
 -12   4   7     1947.69     1676.41     44.97 o 
 -10   4   7      735.52      719.39     50.82 o 
  -8   4   7      463.23      239.37     19.18 o 
  -6   4   7       59.97      180.84     17.55 o 
  -4   4   7     5324.63     5622.37     67.09 o 
  -2   4   7     3634.69     4413.23     56.05 o 
   0   4   7      778.21      734.31     21.20 o 
   4   4   7       58.41       72.83     18.41 o 
   6   4   7     2755.87     2644.12     41.16 o 
   8   4   7       77.96      120.17     22.32 o 
  10   4   7      779.01     1018.27     37.28 o 
  12   4   7     1012.37     1122.27     42.49 o 
  14   4   7      197.74      120.67     26.01 o 
  16   4   7      201.35      239.08     29.09 o 
  18   4   7      266.64      295.71     42.58 o 
 -19   5   7      432.92      445.84     39.10 o 
 -17   5   7      678.09      901.55     43.30 o 
 -15   5   7        1.86       -7.72     23.21 o 
 -13   5   7      353.85      221.90     26.44 o 
 -11   5   7     1567.21     1864.51     47.51 o 
  -9   5   7     2265.55     2184.38     48.37 o 
  -7   5   7     5678.42     4884.69    104.18 o 
  -5   5   7      697.44      681.67     27.53 o 
  -3   5   7      789.38      680.68     35.65 o 
  -1   5   7     4557.05     6001.60     74.42 o 
   1   5   7     1885.32     1823.92     50.53 o 
   3   5   7     3655.24     3218.65     44.81 o 
   5   5   7    11521.07    11460.43    103.78 o 
   7   5   7     2218.46     2220.80     46.77 o 
   9   5   7      521.14      687.78     46.80 o 
  11   5   7     3011.90     3232.62     61.08 o 
  13   5   7      186.33      146.18     25.60 o 
  15   5   7       76.01       36.74     25.29 o 
  17   5   7      510.58      578.22     39.97 o 
 -18   6   7        0.05       10.72     28.01 o 
 -16   6   7       46.84       20.66     26.96 o 
 -14   6   7      609.14      677.11     37.29 o 
 -12   6   7      127.09       44.03     30.26 o 
 -10   6   7      708.97      708.09     34.13 o 
  -8   6   7      237.35      291.75     30.28 o 
  -6   6   7        3.80       -5.68     16.85 o 
  -4   6   7      655.75      813.20     31.25 o 
  -2   6   7     7604.54     6662.23     96.12 o 
   0   6   7      210.63      200.71     21.61 o 
   2   6   7      923.63      840.57     30.10 o 
   4   6   7      127.10      247.12     20.15 o 
   6   6   7      371.98      541.04     32.18 o 
   8   6   7     1980.18     1971.88     47.51 o 
  10   6   7      249.06      270.42     27.12 o 
  12   6   7      151.61      170.49     27.50 o 
  14   6   7       10.78      -27.41     30.61 o 
  16   6   7      257.89      150.98     31.38 o 
 -17   7   7      293.35      299.98     41.98 o 
 -15   7   7      827.79      927.44     44.86 o 
 -13   7   7      327.12      260.53     34.21 o 
 -11   7   7      914.16      995.51     41.03 o 
  -9   7   7     1244.84     1248.51     49.62 o 
  -7   7   7       37.70        2.56     23.85 o 
  -5   7   7     1412.64     1705.57     50.36 o 
  -3   7   7    11393.68    10799.66    137.98 o 
  -1   7   7     4473.59     4557.79     70.04 o 
   1   7   7     3157.16     3722.04     63.17 o 
   3   7   7     4836.38     4665.61     71.41 o 
   5   7   7      547.36      496.74     29.49 o 
   7   7   7        9.87      -27.76     18.51 o 
   9   7   7      482.95      635.63     42.09 o 
  11   7   7      485.64      601.87     35.91 o 
  13   7   7      315.11      233.09     39.24 o 
  15   7   7      504.81      431.50     38.70 o 
 -16   8   7       25.95        5.59     50.71 o 
 -14   8   7      581.36      582.62     65.94 o 
 -12   8   7      721.73      759.64     47.15 o 
 -10   8   7       50.49       22.82     29.12 o 
  -8   8   7      315.02      342.20     68.01 o 
  -6   8   7     1266.36     1219.35     61.00 o 
  -4   8   7      884.56      996.19     43.11 o 
  -2   8   7      335.03      471.62     30.85 o 
   0   8   7     3546.37     3391.53     62.64 o 
   2   8   7     2128.80     2025.94     49.28 o 
   4   8   7        1.03       -3.72     23.29 o 
   6   8   7     1974.42     1737.94     57.90 o 
   8   8   7     2248.66     2449.69     68.48 o 
  10   8   7      297.54      355.81     32.80 o 
  12   8   7      105.52       90.03     28.48 o 
  14   8   7      499.34      541.52     40.91 o 
 -13   9   7      280.69      237.00     52.01 o 
 -11   9   7      429.49      555.13     84.15 o 
  -9   9   7      256.37      171.89     43.62 o 
  -7   9   7      164.78      157.10     40.95 o 
  -5   9   7     1441.01     1600.61     69.42 o 
  -3   9   7     1935.78     1776.67     57.18 o 
  -1   9   7      229.95      211.73     29.26 o 
   1   9   7       57.82       48.43     23.52 o 
   3   9   7      237.88      247.79     32.97 o 
   5   9   7      607.78      634.25     58.32 o 
   7   9   7     1353.04     1297.36     56.73 o 
   9   9   7     1757.90     1621.67     61.34 o 
  11   9   7      924.93      850.92     52.79 o 
 -10  10   7       84.98       79.91     63.85 o 
  -8  10   7        7.64      -73.08     48.72 o 
  -6  10   7       72.96      140.86     42.60 o 
  -4  10   7        2.71      -30.50     33.73 o 
  -2  10   7       59.28      -10.41     23.82 o 
   0  10   7       81.42      107.78     27.25 o 
   2  10   7      393.79      310.19     36.95 o 
   4  10   7      425.76      458.57     42.15 o 
   6  10   7       22.51      -19.09     31.80 o 
   8  10   7       73.29       94.83     35.02 o 
  -7  11   7      856.92     1043.81    101.32 o 
  -5  11   7      787.06     1082.20     97.26 o 
  -3  11   7      564.82      528.45     45.49 o 
  -1  11   7      287.87      333.31     38.54 o 
   1  11   7       68.93       50.15     32.12 o 
   3  11   7      112.48       62.85     34.23 o 
   5  11   7      116.85      112.03     36.27 o 
 -22   0   8       10.48      -45.03     64.41 o 
 -20   0   8       10.41      -29.53     59.43 o 
 -18   0   8      105.22      256.90     39.81 o 
 -16   0   8      808.52     1025.53     54.13 o 
 -14   0   8     7395.60     7478.01    127.99 o 
 -12   0   8     2421.64     3656.70     63.26 o 
 -10   0   8     3723.08     3207.51     55.31 o 
  -8   0   8    10981.74     7977.64    111.42 o 
  -6   0   8      461.31      137.58     21.20 o 
  -2   0   8    57303.04    60013.55    760.82 o 
   0   0   8    15255.63    18016.41    173.05 o 
   2   0   8    31246.50    28673.08    263.56 o 
   4   0   8    62545.27    70511.19    903.77 o 
   6   0   8     2479.39     2365.88     45.74 o 
   8   0   8    15775.47    18457.03    187.78 o 
  10   0   8      299.23      559.36     30.85 o 
  12   0   8        5.60      -16.11     22.12 o 
  14   0   8       70.14       62.23     32.96 o 
  16   0   8     6525.76     7131.93    201.16 o 
  18   0   8     1364.37     1088.84     91.91 o 
  20   0   8       19.61       21.59     62.38 o 
 -21   1   8        0.35        7.48     32.53 o 
 -19   1   8      106.61       93.65     41.17 o 
 -17   1   8        0.00      -35.48     23.66 o 
 -15   1   8      539.47      637.47     28.17 o 
 -13   1   8      364.10      365.33     22.12 o 
 -11   1   8       53.67      195.55     15.04 o 
  -9   1   8      704.89      653.63     19.69 o 
  -7   1   8      885.16      598.05     17.68 o 
  -5   1   8      988.11      526.37     21.52 o 
  -3   1   8     6493.67     6896.02     61.79 o 
  -1   1   8      940.52      699.21     16.29 o 
   1   1   8    12076.66    13045.66    114.02 o 
   3   1   8    14878.50    18264.91    126.11 o 
   5   1   8       12.70        7.18      8.99 o 
   7   1   8      314.76      608.74     20.35 o 
   9   1   8      122.66      159.89     15.25 o 
  11   1   8     8730.61     8718.68     97.90 o 
  13   1   8     1452.68     1386.69     42.83 o 
  15   1   8      897.48      865.40     45.72 o 
  17   1   8        8.29      -53.43     35.62 o 
  19   1   8       43.37       17.16     40.29 o 
 -22   2   8      339.10      336.57     43.90 o 
 -20   2   8        2.35       44.05     34.87 o 
 -18   2   8       15.32       -2.01     34.28 o 
 -16   2   8     2018.23     2080.21     50.55 o 
 -14   2   8      600.84      782.38     35.42 o 
 -12   2   8     1321.15     1221.32     31.10 o 
 -10   2   8    16434.86    16674.63    137.55 o 
  -8   2   8     6615.47     5851.37     62.45 o 
  -6   2   8     1730.92     2165.05     39.17 o 
  -4   2   8     2665.52     3394.98     65.26 o 
   0   2   8     3108.21     2364.83     28.01 o 
   2   2   8     6509.47     7847.67     71.42 o 
   4   2   8    23039.62    23025.46    255.78 o 
   6   2   8    17428.90    18378.26    130.38 o 
   8   2   8     7883.27     6559.43     69.63 o 
  10   2   8     2010.45     2645.85     44.17 o 
  12   2   8     1115.81      911.06     36.31 o 
  14   2   8       39.86       16.68     30.02 o 
  16   2   8        3.40      -11.38     30.87 o 
  18   2   8      403.50      468.03     42.79 o 
  20   2   8      105.95       23.97     42.44 o 
 -21   3   8       23.88       35.62     59.99 o 
 -19   3   8       17.18       75.44     32.69 o 
 -17   3   8      131.83      230.93     29.61 o 
 -15   3   8      486.46      732.01     52.32 o 
 -13   3   8       61.10       54.46     21.56 o 
 -11   3   8     1395.47     1352.37     39.73 o 
  -9   3   8        6.52       46.21     14.92 o 
  -7   3   8      396.54      308.89     19.74 o 
  -5   3   8      163.27      310.67     18.33 o 
  -3   3   8      585.16      553.29     30.66 o 
  -1   3   8      688.40      650.05     16.61 o 
   1   3   8       47.63       75.10      9.08 o 
   3   3   8     3437.56     3897.95     47.05 o 
   5   3   8      112.01      119.03     18.14 o 
   7   3   8     3284.98     3354.53     47.35 o 
   9   3   8     2916.19     2858.95     45.52 o 
  11   3   8       80.03      103.12     22.17 o 
  13   3   8       85.98      148.24     24.87 o 
  15   3   8        0.43      -12.20     22.30 o 
  17   3   8        7.40       10.09     31.18 o 
  19   3   8      193.53      185.13     39.26 o 
 -20   4   8      286.65      329.48     41.86 o 
 -18   4   8     1363.55     1391.74     57.16 o 
 -16   4   8     1558.06     1444.77     47.63 o 
 -14   4   8      277.41      394.75     29.80 o 
 -12   4   8     1585.53     1575.68     50.16 o 
 -10   4   8     2080.15     2593.42     52.91 o 
  -8   4   8     1045.52     1046.68     43.40 o 
  -6   4   8    16770.17    18428.29    167.31 o 
  -4   4   8    35762.60    36315.62    297.05 o 
  -2   4   8    28111.29    27077.78    227.28 o 
   0   4   8      224.82      267.57     18.84 o 
   2   4   8     9079.92     7816.63     74.99 o 
   4   4   8        9.59       49.35     12.60 o 
   6   4   8     5688.53     5206.25     90.64 o 
   8   4   8     6782.15     6709.01     84.48 o 
  10   4   8     6926.67     7157.16     91.17 o 
  12   4   8     3025.63     3099.08     60.69 o 
  14   4   8      473.08      547.71     50.64 o 
  16   4   8       90.15      118.89     27.94 o 
  18   4   8       29.03       15.29     34.24 o 
 -19   5   8       45.76       10.72     29.06 o 
 -17   5   8       12.41      -27.54     25.39 o 
 -15   5   8      329.08      409.87     43.47 o 
 -13   5   8       20.83       56.19     23.88 o 
 -11   5   8      690.96      903.06     38.45 o 
  -9   5   8      165.48      155.24     23.40 o 
  -7   5   8       61.56      -12.77     15.63 o 
  -5   5   8      155.30      113.58     18.25 o 
  -3   5   8     1031.99     1101.35     32.27 o 
  -1   5   8     3122.42     2510.65     47.07 o 
   1   5   8     1096.74     1113.70     27.63 o 
   3   5   8      492.03      382.92     20.37 o 
   5   5   8      249.82      225.90     19.49 o 
   7   5   8        0.02      -17.47     17.04 o 
   9   5   8        1.37      -27.35     18.23 o 
  11   5   8      708.74      639.21     39.83 o 
  13   5   8      607.18      803.69     38.36 o 
  15   5   8       83.30       76.98     26.61 o 
  17   5   8      249.85      375.06     36.89 o 
 -18   6   8      374.83      360.94     36.76 o 
 -16   6   8      542.16      471.66     37.24 o 
 -14   6   8     1951.54     2105.31     66.70 o 
 -12   6   8      556.23      628.76     34.80 o 
 -10   6   8      175.27       47.09     41.19 o 
  -8   6   8     1478.81     1594.78     53.01 o 
  -6   6   8      555.82      721.79     34.02 o 
  -4   6   8     2465.68     2093.32     53.89 o 
  -2   6   8    10270.15    10262.10    113.49 o 
   0   6   8     9704.53     9390.65    106.61 o 
   2   6   8     4237.02     4481.05     67.77 o 
   4   6   8     2465.46     2605.81     44.99 o 
   6   6   8      148.89      231.60     23.65 o 
   8   6   8        9.47       58.61     20.94 o 
  10   6   8       37.76       28.81     21.74 o 
  12   6   8      144.35       85.59     25.31 o 
  14   6   8      807.91      964.76     44.27 o 
  16   6   8      388.58      392.57     39.16 o 
 -17   7   8        1.25      -56.77     42.22 o 
 -15   7   8      412.44      493.00     38.28 o 
 -13   7   8      248.82      284.50     32.33 o 
 -11   7   8      592.59      596.88     41.24 o 
  -9   7   8        8.83       16.41     25.05 o 
  -7   7   8     2571.29     2416.03     70.01 o 
  -5   7   8        0.57       15.84     23.08 o 
  -3   7   8     2855.47     2493.98     61.39 o 
  -1   7   8      346.10      415.87     28.47 o 
   1   7   8      116.79      138.33     23.40 o 
   3   7   8       79.77        5.90     21.68 o 
   5   7   8     1395.06     1423.97     51.07 o 
   7   7   8      168.76      107.30     29.46 o 
   9   7   8      335.52      290.13     29.28 o 
  11   7   8        0.95      -25.40     22.68 o 
  13   7   8        2.38      -26.40     25.27 o 
  15   7   8       68.37       53.73     30.62 o 
 -16   8   8        3.40      -20.32     34.65 o 
 -14   8   8      168.91      119.46     36.18 o 
 -12   8   8     2213.02     2176.16     84.36 o 
 -10   8   8     3586.39     3335.85     97.47 o 
  -8   8   8     2129.63     2260.68     81.20 o 
  -6   8   8     1831.84     1726.62     69.02 o 
  -4   8   8      175.96       74.55     25.74 o 
  -2   8   8      328.66      256.87     26.02 o 
   0   8   8      539.22      663.12     34.01 o 
   2   8   8     1803.64     1452.59     66.43 o 
   4   8   8      766.67      827.67     45.29 o 
   6   8   8     2208.92     2500.09     68.18 o 
   8   8   8     1376.65     1429.18     56.60 o 
  10   8   8       84.66       45.26     29.53 o 
  12   8   8      328.10      308.17     42.73 o 
  14   8   8      327.69      245.87     35.94 o 
 -13   9   8       78.23       21.22     67.73 o 
 -11   9   8      593.73      569.37     59.75 o 
  -9   9   8     1136.33     1196.21     69.09 o 
  -7   9   8       60.59       -5.77     35.28 o 
  -5   9   8      777.18      910.77     59.22 o 
  -3   9   8     1581.44     1734.17     49.60 o 
  -1   9   8     1553.28     1713.53     57.32 o 
   1   9   8       23.39       11.04     23.19 o 
   3   9   8      712.23      690.64     44.20 o 
   5   9   8      535.06      446.50     65.83 o 
   7   9   8      270.80      384.45     41.36 o 
   9   9   8        5.95      -24.97     34.92 o 
  11   9   8      546.02      613.17     74.54 o 
 -10  10   8       71.62      -78.99     60.35 o 
  -8  10   8      117.27       87.57     44.66 o 
  -6  10   8      124.81       97.27     42.34 o 
  -4  10   8       59.93       58.79     31.85 o 
  -2  10   8      585.98      624.93     38.23 o 
   0  10   8     1601.92     1608.78     52.03 o 
   2  10   8     1776.03     1706.85     62.09 o 
   4  10   8     1308.18     1378.87     59.26 o 
   6  10   8      344.66      327.69     42.75 o 
   8  10   8       57.39       41.07     34.48 o 
  -5  11   8      254.67      256.43     76.40 o 
  -3  11   8      476.22      421.89     58.55 o 
  -1  11   8      220.19      110.32     30.60 o 
   1  11   8        1.81      -38.35     30.24 o 
   3  11   8      385.61      301.68     41.56 o 
 -21   1   9      245.12      231.34     53.43 o 
 -19   1   9      303.37      468.82     78.40 o 
 -17   1   9       38.56       14.18     24.99 o 
 -15   1   9      457.02      450.62     30.13 o 
 -13   1   9     2119.67     1941.58     38.87 o 
 -11   1   9     2279.34     2121.30     34.06 o 
  -9   1   9     6927.78     7403.09     65.40 o 
  -7   1   9    11213.76    13520.49    129.44 o 
  -5   1   9    20190.00    18986.62    167.85 o 
  -3   1   9       70.18       44.47      8.26 o 
  -1   1   9     1716.29     2023.75     26.97 o 
   1   1   9     1239.81      909.03     19.54 o 
   3   1   9     3468.45     4407.25     44.34 o 
   5   1   9    12509.61    10742.48     85.17 o 
   7   1   9    15254.63    16067.41    119.38 o 
   9   1   9     6106.57     6510.21     71.15 o 
  11   1   9     1279.85     1375.76     35.62 o 
  13   1   9      180.82      101.67     23.20 o 
  15   1   9      574.97      658.83     42.70 o 
  17   1   9      118.96       73.01     40.98 o 
  19   1   9      423.84      465.04     60.35 o 
 -22   2   9       39.04       -0.22     36.46 o 
 -20   2   9      510.75      471.47     47.91 o 
 -18   2   9      694.76      833.23     48.28 o 
 -16   2   9      522.84      500.43     63.90 o 
 -14   2   9     2881.75     3016.03     58.49 o 
 -12   2   9     1874.73     1710.29     43.67 o 
 -10   2   9     1316.27     1663.35     35.45 o 
  -8   2   9      773.30      526.62     21.84 o 
  -6   2   9      209.99      358.24     20.30 o 
  -4   2   9        1.11       41.09     17.08 o 
  -2   2   9     1272.01     1604.87     22.97 o 
   0   2   9     3571.95     4934.82     52.10 o 
   2   2   9      848.35      837.10     23.71 o 
   4   2   9     1914.15     1995.07     34.23 o 
   6   2   9      826.18      845.25     26.85 o 
   8   2   9      182.02      170.46     17.90 o 
  10   2   9     3390.25     3383.61     51.07 o 
  12   2   9       85.22       97.52     22.93 o 
  14   2   9      426.71      591.59     41.02 o 
  16   2   9      355.65      308.00     36.82 o 
  18   2   9        2.18       15.72     38.04 o 
 -21   3   9        1.35       22.25     34.91 o 
 -19   3   9      204.07      197.29     37.00 o 
 -17   3   9     1653.23     1728.91     50.64 o 
 -15   3   9      381.60      336.37     29.57 o 
 -13   3   9      583.38      669.68     33.49 o 
 -11   3   9      524.30      667.83     33.99 o 
  -9   3   9      400.34      354.19     20.71 o 
  -7   3   9     1685.22     1530.56     42.01 o 
  -5   3   9    19836.43    19295.63    172.84 o 
  -3   3   9    14182.35    14730.62    136.99 o 
  -1   3   9    25018.89    29090.18    190.90 o 
   1   3   9    14156.04    13591.74    129.57 o 
   3   3   9     1170.98     1554.63     31.04 o 
   5   3   9        9.96       13.09     12.89 o 
   7   3   9     2046.17     2268.97     40.49 o 
   9   3   9     1307.20     1613.68     37.02 o 
  11   3   9     9455.49     9482.26    110.32 o 
  13   3   9     8249.18     8464.64    106.29 o 
  15   3   9      477.35      388.11     32.49 o 
  17   3   9       25.64       -7.38     31.75 o 
  19   3   9       31.17      -23.52     41.65 o 
 -20   4   9      444.54      492.16     45.47 o 
 -18   4   9      523.14      534.92     38.74 o 
 -16   4   9       53.98      -20.52     24.87 o 
 -14   4   9      747.10      939.59     39.08 o 
 -12   4   9     1078.52     1165.39     41.33 o 
 -10   4   9    12916.61    14383.83    145.63 o 
  -8   4   9     4347.04     3244.23     69.52 o 
  -6   4   9      143.47      263.96     21.16 o 
  -4   4   9      461.26      617.16     27.04 o 
  -2   4   9    13821.29    14141.30    118.87 o 
   0   4   9    10295.00     9955.61    105.28 o 
   2   4   9     2405.52     2056.29     34.99 o 
   4   4   9      124.74      129.17     16.19 o 
   6   4   9       29.11      -10.68     15.03 o 
   8   4   9     1319.41     1274.72     38.94 o 
  10   4   9       44.99       -0.64     19.89 o 
  12   4   9      698.83      630.89     34.28 o 
  14   4   9        1.97      -13.16     22.52 o 
  16   4   9       75.63       14.28     25.85 o 
  18   4   9       12.78      -14.42     32.10 o 
 -19   5   9        1.10       -5.91     29.09 o 
 -17   5   9      400.04      408.55     47.08 o 
 -15   5   9     3661.50     3869.24     73.12 o 
 -13   5   9     2969.50     2567.69     57.25 o 
 -11   5   9     2014.06     2119.63     63.37 o 
  -9   5   9     2647.47     2962.24     67.02 o 
  -7   5   9      708.02      967.82     35.98 o 
  -5   5   9     3218.41     3398.47     72.80 o 
  -3   5   9     6411.78     6740.25     80.73 o 
  -1   5   9    12779.50    12954.07    131.68 o 
   1   5   9    10748.49    11864.43    123.72 o 
   3   5   9    23826.44    22805.92    179.10 o 
   5   5   9     4820.76     5316.49     65.00 o 
   7   5   9      308.09      289.36     24.74 o 
   9   5   9      255.10      288.51     26.24 o 
  11   5   9       34.14       13.42     22.78 o 
  13   5   9      146.98      140.50     26.88 o 
  15   5   9      855.83      786.05     41.66 o 
  17   5   9      267.42      257.70     44.59 o 
 -18   6   9      103.84      132.58     32.91 o 
 -16   6   9      500.43      451.71     36.88 o 
 -14   6   9      483.01      467.60     35.64 o 
 -12   6   9        0.35       37.46     24.22 o 
 -10   6   9     2708.74     2505.48     64.84 o 
  -8   6   9     4026.12     4413.00     89.27 o 
  -6   6   9     2400.19     2562.89     51.84 o 
  -4   6   9        4.35      -17.39     21.67 o 
  -2   6   9     5356.74     5180.68    131.50 o 
   0   6   9     7443.67     7874.40     96.74 o 
   2   6   9     2269.92     2507.98     84.56 o 
   4   6   9      136.19      117.79     22.47 o 
   6   6   9     2225.11     2203.23     48.83 o 
   8   6   9     3628.78     3376.72     62.64 o 
  10   6   9      159.21      204.22     30.08 o 
  12   6   9        0.33      -34.80     23.20 o 
  14   6   9      107.16       32.35     27.66 o 
  16   6   9      516.43      546.63     41.45 o 
 -17   7   9      192.87      193.48     34.28 o 
 -15   7   9       73.03        4.48     28.36 o 
 -13   7   9       17.26        9.26     31.85 o 
 -11   7   9     1542.21     1535.28     57.36 o 
  -9   7   9     3949.41     4241.99     84.65 o 
  -7   7   9     3728.58     3254.22    191.19 o 
  -5   7   9     2862.58     3126.98     69.77 o 
  -3   7   9     1102.11     1170.28     49.03 o 
  -1   7   9       29.18       19.54     21.22 o 
   1   7   9      527.03      532.36     39.66 o 
   3   7   9       37.28       37.81     27.47 o 
   5   7   9     1923.01     1980.29     66.48 o 
   7   7   9     2246.33     1946.53     60.69 o 
   9   7   9      565.85      588.50     41.94 o 
  11   7   9      861.06      906.93     42.49 o 
  13   7   9      497.14      539.38     38.61 o 
  15   7   9       41.54       14.93     30.06 o 
 -16   8   9      138.58       89.58     32.32 o 
 -14   8   9        0.18      -49.20     32.80 o 
 -12   8   9      581.86      529.64     46.41 o 
 -10   8   9      126.79       93.94     41.75 o 
  -8   8   9       30.35        9.70     43.65 o 
  -6   8   9        0.51      -46.77     31.18 o 
  -4   8   9       15.52       44.19     25.22 o 
  -2   8   9       94.52       29.45     21.82 o 
   0   8   9     1351.65     1157.64     41.46 o 
   2   8   9      760.24      873.99     38.79 o 
   4   8   9       41.10       96.04     34.90 o 
   6   8   9      156.85      175.45     32.49 o 
   8   8   9     1202.70     1110.46     53.33 o 
  10   8   9      677.80      634.04     46.62 o 
  12   8   9       59.64       30.71     38.04 o 
 -13   9   9       61.96       18.63     43.47 o 
 -11   9   9        4.95      -41.21     40.18 o 
  -9   9   9      103.19      100.57     41.41 o 
  -7   9   9      892.72      830.86     61.83 o 
  -5   9   9      864.64      970.05     63.49 o 
  -3   9   9     1214.91     1124.31     42.70 o 
  -1   9   9     1173.53     1068.38     42.65 o 
   1   9   9      405.09      407.40     37.61 o 
   3   9   9     1147.76     1103.18     51.77 o 
   5   9   9     2564.24     2275.32     70.64 o 
   7   9   9     1321.29     1155.81     56.80 o 
   9   9   9      495.20      540.97     75.14 o 
 -10  10   9       13.32      -23.07     58.13 o 
  -8  10   9       89.98      121.73     44.72 o 
  -6  10   9      439.87      450.46     54.13 o 
  -4  10   9      347.11      254.95     37.81 o 
  -2  10   9       54.96       12.33     26.70 o 
   0  10   9        2.79       -7.82     33.68 o 
   2  10   9       67.42       63.44     36.49 o 
   4  10   9      223.53      249.01     39.94 o 
   6  10   9       60.35       10.40     32.75 o 
  -3  11   9      838.57      875.99     55.64 o 
  -1  11   9      560.46      563.78     49.31 o 
   1  11   9      219.07      187.82     39.49 o 
 -22   0  10      289.10      473.19     97.63 o 
 -20   0  10        2.53       26.39     67.55 o 
 -18   0  10      801.13      929.21     91.17 o 
 -16   0  10     1256.02      926.99     85.63 o 
 -14   0  10     4220.19     4482.28     77.22 o 
 -12   0  10       35.11       34.52     27.10 o 
 -10   0  10    10825.61    12149.06    136.89 o 
  -8   0  10    25131.10    22304.10    433.42 o 
  -6   0  10     5741.41     5821.97    101.85 o 
  -4   0  10     7413.32     7340.56     87.38 o 
  -2   0  10     3593.80     3987.27     58.04 o 
   0   0  10     4159.36     5293.95     70.25 o 
   2   0  10      619.63     1003.39     31.20 o 
   4   0  10      543.32      528.01     25.67 o 
   6   0  10     5209.13     6642.94     88.53 o 
   8   0  10    10099.43     8022.89    104.14 o 
  10   0  10     3571.85     3541.37     67.06 o 
  12   0  10     2314.19     2235.69    111.75 o 
  14   0  10      886.35      875.87     79.73 o 
  16   0  10       31.68      -19.56     52.60 o 
  18   0  10       48.29      114.42     62.93 o 
 -21   1  10       40.05       27.55     50.08 o 
 -19   1  10      110.64      103.54     52.97 o 
 -17   1  10        7.09      -11.22     31.57 o 
 -15   1  10     1723.46     1807.49     75.97 o 
 -13   1  10     1780.50     1578.02     39.26 o 
 -11   1  10     3836.66     3437.78     50.44 o 
  -9   1  10     4916.92     5249.77     52.93 o 
  -7   1  10     2603.87     2306.86     44.68 o 
  -5   1  10     4185.30     5481.43     56.36 o 
  -3   1  10     1349.50     1268.64     22.50 o 
  -1   1  10     1339.97     1291.33     27.68 o 
   1   1  10       93.23       12.32      8.96 o 
   3   1  10     5735.77     5167.29     50.72 o 
   5   1  10     3461.26     4317.32     47.08 o 
   7   1  10       71.91       72.64     17.03 o 
   9   1  10     1178.57     1195.89     33.50 o 
  11   1  10        0.84      -24.85     16.57 o 
  13   1  10      672.41      631.33     32.98 o 
  15   1  10        3.92      -20.80     34.19 o 
  17   1  10       68.28       57.88     40.31 o 
  19   1  10       60.03       95.15     50.11 o 
 -22   2  10       51.78       29.53     51.22 o 
 -20   2  10       90.01       78.09     46.49 o 
 -18   2  10      662.37      663.34     67.44 o 
 -16   2  10     2060.93     2078.26     51.73 o 
 -14   2  10     5991.06     6425.13    128.79 o 
 -12   2  10     1395.67     1612.17     44.58 o 
 -10   2  10     1609.81     1620.76     36.54 o 
  -8   2  10      207.92      417.52     24.71 o 
  -6   2  10       51.65        8.66     16.04 o 
  -4   2  10     1001.21     1800.37    105.91 o 
  -2   2  10    41741.10    40188.78    286.72 o 
   0   2  10    40879.73    44532.38    325.49 o 
   2   2  10     2217.47     2559.01     39.59 o 
   4   2  10     6562.19     6881.17     62.32 o 
   6   2  10     4854.68     5291.22     62.39 o 
   8   2  10      751.52      980.28     30.63 o 
  10   2  10      430.68      482.16     26.88 o 
  12   2  10     2584.18     3120.36     68.14 o 
  14   2  10      188.52      216.32     26.98 o 
  16   2  10      731.14      756.95     48.42 o 
  18   2  10      683.34      548.91     59.89 o 
 -21   3  10       64.82       29.17     39.41 o 
 -19   3  10      133.06      160.39     40.80 o 
 -17   3  10        5.82      -21.75     23.69 o 
 -15   3  10      107.30       77.88     26.80 o 
 -13   3  10      169.70      174.98     41.48 o 
 -11   3  10     1791.16     1947.00     49.36 o 
  -9   3  10     2049.55     2131.83     47.02 o 
  -7   3  10     1206.49     1807.79     41.87 o 
  -5   3  10    13752.50    13604.24    146.05 o 
  -3   3  10     4576.25     4068.27     52.12 o 
  -1   3  10      112.04      102.38     13.39 o 
   1   3  10      541.93      686.23     28.55 o 
   3   3  10    10709.40    10257.95     93.87 o 
   5   3  10     6257.42     6407.90     70.48 o 
   7   3  10       77.88      100.71     17.99 o 
   9   3  10      267.57      274.65     21.86 o 
  11   3  10     1598.32     1441.60     44.72 o 
  13   3  10     2633.82     2593.26     57.44 o 
  15   3  10       18.19      -23.66     23.53 o 
  17   3  10      342.08      437.64     53.78 o 
 -20   4  10      274.59      244.43     40.67 o 
 -18   4  10       82.03      127.93     30.02 o 
 -16   4  10        2.72       -4.77     24.51 o 
 -14   4  10      338.50      377.05     34.92 o 
 -12   4  10     1157.67     1207.38     41.51 o 
 -10   4  10     4257.35     4057.80     80.35 o 
  -8   4  10    10869.12    11067.49    119.13 o 
  -6   4  10     4870.80     5373.70     72.64 o 
  -4   4  10     1892.37     2213.46     43.71 o 
  -2   4  10     1120.50     1003.00     27.90 o 
   0   4  10      182.20       74.96     17.77 o 
   2   4  10     1587.85     1963.17     65.87 o 
   4   4  10    12149.85    12745.72    113.79 o 
   6   4  10     8594.03     8621.50     88.35 o 
   8   4  10     1458.25     1439.83     41.58 o 
  10   4  10       81.54      103.01     23.38 o 
  12   4  10       18.79      -15.69     21.51 o 
  14   4  10      142.28       47.74     25.45 o 
  16   4  10      363.43      365.48     35.45 o 
 -19   5  10       14.21      -13.83     28.92 o 
 -17   5  10       45.37       56.34     28.88 o 
 -15   5  10      345.14      397.60     34.46 o 
 -13   5  10       55.74       69.43     24.98 o 
 -11   5  10       44.07       -0.65     25.90 o 
  -9   5  10      156.47       47.34     27.19 o 
  -7   5  10     2818.85     3928.82     63.58 o 
  -5   5  10      112.52       61.60     22.39 o 
  -3   5  10     5083.27     5528.07     76.88 o 
  -1   5  10     1613.89     1549.63     42.27 o 
   1   5  10        0.68       -9.89     17.79 o 
   3   5  10       28.20       38.71     19.13 o 
   5   5  10     1495.01     1596.23     43.40 o 
   7   5  10      716.61      879.92     46.38 o 
   9   5  10     1238.66     1124.14     40.16 o 
  11   5  10      686.81      652.11     35.30 o 
  13   5  10       46.90       42.24     43.15 o 
  15   5  10       33.23      -39.00     26.00 o 
 -18   6  10      280.58      301.97     54.75 o 
 -16   6  10      138.38       57.02     28.64 o 
 -14   6  10        5.04        7.20     26.32 o 
 -12   6  10      273.55      466.73     40.77 o 
 -10   6  10     1346.96     1043.51     62.48 o 
  -8   6  10     2321.55     2275.25     61.67 o 
  -6   6  10     7369.32     8577.85    121.66 o 
  -4   6  10    10075.30     9960.11    151.06 o 
  -2   6  10      400.27      371.79     27.92 o 
   0   6  10      216.65      152.94     23.68 o 
   2   6  10      100.12      107.35     22.57 o 
   4   6  10       64.17       94.41     22.49 o 
   6   6  10     2287.39     2104.75     59.88 o 
   8   6  10     6493.66     7295.33    164.27 o 
  10   6  10     1819.29     2005.91     65.13 o 
  12   6  10      370.01      298.15     32.47 o 
  14   6  10      134.53       90.30     31.83 o 
 -17   7  10      183.05      145.16     33.17 o 
 -15   7  10        6.54      -50.10     33.40 o 
 -13   7  10       99.14      101.48     39.55 o 
 -11   7  10       39.02        0.01     30.95 o 
  -9   7  10       68.05      -13.14     35.35 o 
  -7   7  10      416.44      337.89     45.02 o 
  -5   7  10     4362.86     4176.28     82.01 o 
  -3   7  10     1722.38     1791.83     48.02 o 
  -1   7  10        0.52       -0.26     28.16 o 
   1   7  10     1431.70     1295.76     43.93 o 
   3   7  10     3331.52     3501.49     65.47 o 
   5   7  10      769.62      891.51     45.80 o 
   7   7  10        9.13       32.32     25.91 o 
   9   7  10       94.10       44.29     28.66 o 
  11   7  10      134.51      174.86     35.43 o 
  13   7  10        0.85        6.56     33.65 o 
 -14   8  10      339.54      310.00     47.73 o 
 -12   8  10      636.89      686.95     61.01 o 
 -10   8  10        4.70        2.35     71.42 o 
  -8   8  10        4.01      -10.17     36.45 o 
  -6   8  10      539.16      735.29     55.52 o 
  -4   8  10      596.69      618.06     35.52 o 
  -2   8  10     2364.87     2423.39     56.72 o 
   0   8  10     4851.63     4898.38     80.36 o 
   2   8  10     2067.82     1945.94     51.55 o 
   4   8  10      746.34      801.83     46.36 o 
   6   8  10      330.70      320.02     44.46 o 
   8   8  10      211.28      155.55     34.90 o 
  10   8  10      733.63      702.63     49.15 o 
  12   8  10      659.50      493.56     46.78 o 
 -13   9  10       16.86       -2.87     59.52 o 
 -11   9  10       20.89       -0.03     42.12 o 
  -9   9  10      259.19      279.13     83.42 o 
  -7   9  10       20.07       12.88     39.96 o 
  -5   9  10      644.69      696.85     58.50 o 
  -3   9  10      549.24      596.12     36.80 o 
  -1   9  10      135.28      130.67     27.72 o 
   1   9  10        5.47       36.41     24.77 o 
   3   9  10      482.65      467.86     88.05 o 
   5   9  10      435.71      457.46     42.46 o 
   7   9  10       21.00       32.30     33.14 o 
   9   9  10        4.40       19.79     33.78 o 
  -8  10  10      299.69      315.54     53.89 o 
  -6  10  10       11.05      -31.41     40.64 o 
  -4  10  10      111.94       91.68     37.70 o 
  -2  10  10      560.87      541.55     38.54 o 
   0  10  10     1330.90     1281.93     60.87 o 
   2  10  10     1768.17     1686.55     64.37 o 
   4  10  10      407.64      387.80     43.86 o 
   6  10  10       15.46      -39.39     34.52 o 
 -21   1  11       95.97      117.66     52.52 o 
 -19   1  11       69.43      125.99     46.73 o 
 -17   1  11      776.38      911.48     63.72 o 
 -15   1  11      529.88      617.13     39.53 o 
 -13   1  11     1797.87     1717.56     55.67 o 
 -11   1  11     4865.85     4297.33     58.36 o 
  -9   1  11     2942.10     2963.91     54.73 o 
  -7   1  11     1297.88     1571.89     39.91 o 
  -5   1  11    10298.49    10423.54     91.96 o 
  -3   1  11     3388.05     2976.94     35.73 o 
  -1   1  11      422.29      487.04     17.11 o 
   1   1  11    12970.79    12346.96     95.04 o 
   3   1  11     1758.60     2333.33     33.74 o 
   5   1  11      304.12      178.24     14.89 o 
   7   1  11     3898.46     3746.78     53.14 o 
   9   1  11     2280.91     2732.39     47.44 o 
  11   1  11       89.88       74.66     18.71 o 
  13   1  11      744.14      748.65     41.79 o 
  15   1  11     1550.15     1409.86     70.01 o 
  17   1  11      351.88      318.91     51.02 o 
 -20   2  11      194.33      247.66     55.29 o 
 -18   2  11     1857.46     1774.44     62.68 o 
 -16   2  11      263.82      355.80     46.24 o 
 -14   2  11        8.92       -5.41     21.94 o 
 -12   2  11      695.72      751.87     30.51 o 
 -10   2  11     5210.81     5480.93     93.44 o 
  -8   2  11      653.00      565.28     28.17 o 
  -6   2  11     7105.65     7896.46     91.72 o 
  -4   2  11     6000.70     5152.65     72.55 o 
  -2   2  11     4186.09     4429.13     53.53 o 
   0   2  11      858.81      956.87     22.89 o 
   2   2  11    16445.55    16826.89    123.09 o 
   4   2  11     7919.83     8696.86     85.29 o 
   6   2  11       90.98      116.16     18.17 o 
   8   2  11      254.18      218.86     21.15 o 
  10   2  11      165.98      156.50     23.09 o 
  12   2  11      730.22      703.59     34.66 o 
  14   2  11        0.45      -32.56     21.70 o 
  16   2  11      152.22       71.16     41.79 o 
  18   2  11        1.91      -35.64     42.91 o 
 -21   3  11       27.18       37.48     56.29 o 
 -19   3  11       31.10       82.39     39.83 o 
 -17   3  11        5.98       -4.35     25.96 o 
 -15   3  11      480.43      521.37     35.50 o 
 -13   3  11     2683.84     2586.32     55.57 o 
 -11   3  11     1194.26     1306.82    101.18 o 
  -9   3  11     2834.20     2802.61     64.65 o 
  -7   3  11     2445.88     2446.69     49.35 o 
  -5   3  11       74.59       71.25     17.90 o 
  -3   3  11     2399.97     2295.61     39.36 o 
  -1   3  11     2790.73     3230.59     45.18 o 
   1   3  11     2637.03     2889.55     51.72 o 
   3   3  11    14251.12    14614.94    124.80 o 
   5   3  11    16321.72    15987.83    136.36 o 
   7   3  11     5152.90     5128.28     65.32 o 
   9   3  11     2692.57     3109.30     59.00 o 
  11   3  11       26.80       12.58     23.12 o 
  13   3  11      682.95      681.40     36.17 o 
  15   3  11       26.56       51.00     27.06 o 
  17   3  11       99.72      117.33     37.82 o 
 -20   4  11       45.98       59.09     52.23 o 
 -18   4  11      250.01      290.92     62.57 o 
 -16   4  11      789.68      902.88     43.01 o 
 -14   4  11      202.06      189.17     27.88 o 
 -12   4  11      203.32      127.05     25.36 o 
 -10   4  11      624.16      267.99     32.20 o 
  -8   4  11      794.68      992.06     37.53 o 
  -4   4  11      149.06       99.47     18.43 o 
  -2   4  11      356.55      576.38     28.35 o 
   0   4  11      416.95      540.71     28.09 o 
   2   4  11        0.11        6.21     21.89 o 
   4   4  11        5.32       34.81     18.73 o 
   6   4  11      150.77      210.29     20.83 o 
   8   4  11     2292.01     2423.15     55.41 o 
  10   4  11        0.07      -29.24     19.49 o 
  12   4  11      184.73      251.88     34.03 o 
  14   4  11      112.47      103.39     40.25 o 
  16   4  11      231.08      223.93     31.91 o 
 -19   5  11      175.40      121.17     31.74 o 
 -17   5  11      859.66      866.13     45.22 o 
 -15   5  11      758.62      849.60     43.05 o 
 -13   5  11       17.23        9.23     30.44 o 
 -11   5  11       53.68      -27.74     26.63 o 
  -9   5  11      168.74      417.52     35.19 o 
  -7   5  11     1487.21     1492.64     43.07 o 
  -5   5  11    13403.84    12574.88    256.56 o 
  -3   5  11    16615.16    17467.69    169.73 o 
  -1   5  11     5152.63     5395.99     77.79 o 
   1   5  11      115.99      191.44     23.27 o 
   3   5  11     2217.35     2432.66     52.11 o 
   5   5  11     1566.40     1504.92     43.71 o 
   7   5  11      864.92      991.07     45.57 o 
   9   5  11     1664.87     1467.29     44.93 o 
  11   5  11     3015.85     3064.39     63.94 o 
  13   5  11     3712.79     3927.76     92.51 o 
  15   5  11      176.37      161.37     37.09 o 
 -18   6  11       49.47       82.39     31.33 o 
 -16   6  11        3.08      -28.82     26.71 o 
 -14   6  11      490.40      476.37     44.38 o 
 -12   6  11     3177.05     3373.13     81.09 o 
 -10   6  11      221.94      109.54     30.54 o 
  -8   6  11     1921.34     1849.96     72.68 o 
  -6   6  11     2028.76     1869.26     56.26 o 
  -4   6  11     3670.05     3897.34     67.42 o 
  -2   6  11      604.76      750.82     35.81 o 
   0   6  11     5699.99     5451.35     80.34 o 
   2   6  11     3029.36     2917.26     58.28 o 
   4   6  11        9.09      -27.78     19.57 o 
   6   6  11      245.30      212.59     31.25 o 
   8   6  11     1841.99     1832.97     60.03 o 
  10   6  11     1128.46     1177.11     52.21 o 
  12   6  11       62.68      -16.98     30.10 o 
  14   6  11      112.03       56.68     34.23 o 
 -15   7  11     1576.04     1815.31     69.86 o 
 -13   7  11     2320.46     2212.92     70.93 o 
 -11   7  11      518.65      504.10     66.71 o 
  -9   7  11       50.17      115.57     41.53 o 
  -7   7  11      182.92      148.20     38.22 o 
  -5   7  11        9.98       24.16     31.54 o 
  -3   7  11     1029.47     1112.28     41.90 o 
  -1   7  11     7477.85     7367.91     99.69 o 
   1   7  11     3161.78     3143.31     63.27 o 
   3   7  11     1587.02     1659.42     48.96 o 
   5   7  11     1617.57     1713.93     58.07 o 
   7   7  11       49.02       42.67     27.13 o 
   9   7  11        3.68      -41.02     27.35 o 
  11   7  11      629.97      544.80     45.97 o 
  13   7  11      535.04      617.35     49.57 o 
 -14   8  11        7.42      -59.38     43.25 o 
 -12   8  11      110.82       74.54     47.19 o 
 -10   8  11      304.05      169.52     45.27 o 
  -8   8  11      739.79      642.74     56.76 o 
  -6   8  11      354.73      354.69     58.59 o 
  -4   8  11        0.71       -6.42     22.37 o 
  -2   8  11       82.22       20.23     23.17 o 
   0   8  11      269.93      280.76     30.18 o 
   2   8  11       44.15       29.86     23.73 o 
   4   8  11       18.04       30.10     35.80 o 
   6   8  11        4.40      -25.15     29.33 o 
   8   8  11       31.81      -40.62     27.08 o 
  10   8  11       13.96      -26.48     37.06 o 
 -11   9  11      159.51       51.73     45.21 o 
  -9   9  11     1801.64     1875.86     85.37 o 
  -7   9  11     2153.60     2157.11     88.94 o 
  -5   9  11      395.45      434.55     42.82 o 
  -3   9  11      121.42      115.63     28.26 o 
  -1   9  11      286.18      215.88     30.72 o 
   1   9  11      837.93      800.86     41.91 o 
   3   9  11     2234.46     2093.28     69.42 o 
   5   9  11     2084.24     2089.25     70.36 o 
   7   9  11      770.66      699.60     51.05 o 
  -8  10  11      162.86      125.66     77.60 o 
  -6  10  11       20.91        4.49     33.41 o 
  -4  10  11      193.02      278.08     41.23 o 
  -2  10  11      159.94      185.02     32.89 o 
   0  10  11       12.59       -9.35     27.97 o 
   2  10  11        0.78       63.85     34.26 o 
   4  10  11       62.29       37.13     36.66 o 
 -20   0  12       19.99       74.56     67.55 o 
 -18   0  12     1022.67      917.03     94.49 o 
 -16   0  12     4495.11     4317.92    159.08 o 
 -14   0  12    10186.97     9827.01    167.80 o 
 -12   0  12     7667.49     8735.86    151.88 o 
 -10   0  12      445.64      488.76     41.91 o 
  -8   0  12     2321.60     2420.87     71.31 o 
  -4   0  12     1177.07     1126.90     35.08 o 
  -2   0  12    11712.69    11146.13    125.47 o 
   0   0  12    46946.94    49398.04    445.53 o 
   2   0  12      958.16      781.68     32.88 o 
   4   0  12     2320.35     2695.29     54.26 o 
   6   0  12     2540.48     3171.05     61.77 o 
   8   0  12       77.85      125.81     24.69 o 
  10   0  12      412.87      597.58     44.55 o 
  12   0  12     5498.63     6410.74    125.46 o 
  14   0  12     2757.51     3058.36    131.77 o 
  16   0  12      644.20      747.06     85.45 o 
 -21   1  12      445.62      577.67     66.11 o 
 -19   1  12        2.60      -38.96     41.92 o 
 -17   1  12      359.87      371.00     50.41 o 
 -15   1  12     2793.80     2860.03     72.48 o 
 -13   1  12     6494.30     6243.85    102.75 o 
 -11   1  12      946.69     1074.07     41.88 o 
  -9   1  12      916.37     1063.23     38.29 o 
  -7   1  12     4099.17     4068.39     93.47 o 
  -5   1  12     9436.69    10564.68     97.44 o 
  -3   1  12       18.82       -6.72     12.04 o 
  -1   1  12     8937.99     8676.39     73.82 o 
   1   1  12      660.90      656.19     21.66 o 
   3   1  12        0.50       -8.39     11.24 o 
   5   1  12       48.95       19.04     15.25 o 
   7   1  12     4607.28     4733.23     80.23 o 
   9   1  12     1438.17     1531.86     43.13 o 
  11   1  12      621.49      574.58     31.64 o 
  13   1  12       20.49       -3.84     25.95 o 
  15   1  12        1.67      -16.43     36.42 o 
  17   1  12      153.04      159.75     46.72 o 
 -20   2  12      296.81      380.78     57.91 o 
 -18   2  12        2.16      -25.14     45.49 o 
 -16   2  12        3.21        2.65     23.89 o 
 -14   2  12     1056.72     1154.02     41.94 o 
 -12   2  12      162.49      191.17     22.65 o 
 -10   2  12      480.07      541.85     31.46 o 
  -8   2  12    12050.81    11957.05    157.53 o 
  -6   2  12     9396.19     9334.40    105.58 o 
  -4   2  12     4529.01     5041.94     60.65 o 
  -2   2  12    10270.11    10258.77    103.00 o 
   0   2  12     2087.85     2171.29     38.03 o 
   2   2  12       45.56       40.78     14.43 o 
   4   2  12     3826.26     3471.81     63.23 o 
   6   2  12     8229.59     9592.66    100.02 o 
   8   2  12     6159.96     6178.95     74.11 o 
  10   2  12     1427.77     1157.46     40.70 o 
  12   2  12       14.35      -31.51     21.01 o 
  14   2  12       13.88       61.84     29.62 o 
  16   2  12        2.00        9.57     53.61 o 
 -19   3  12        7.67       47.69     40.44 o 
 -17   3  12       58.48       37.20     27.32 o 
 -15   3  12      361.29      418.22     32.32 o 
 -13   3  12      206.43      287.74     28.87 o 
 -11   3  12       22.46       12.19     20.91 o 
  -9   3  12      136.39      219.23     25.86 o 
  -7   3  12     2205.64     2437.43     50.74 o 
  -5   3  12      416.39      687.62     36.71 o 
  -3   3  12     6422.69     7213.88    100.89 o 
  -1   3  12     4853.68     5105.16     71.67 o 
   1   3  12      907.28      959.59     34.93 o 
   3   3  12       10.54       13.48     17.96 o 
   5   3  12     2721.87     2637.38     45.81 o 
   7   3  12     5063.88     5115.92     92.63 o 
   9   3  12      542.29      618.93     32.53 o 
  11   3  12      539.05      643.32     34.99 o 
  13   3  12      897.56      867.15     40.04 o 
  15   3  12      187.28      136.65     29.54 o 
 -20   4  12      248.68      228.12     41.17 o 
 -18   4  12       96.63      120.68     30.74 o 
 -16   4  12        2.97      -21.07     26.65 o 
 -14   4  12        8.91      -14.92     23.51 o 
 -12   4  12     1017.88     1206.42     90.74 o 
 -10   4  12     1803.51     1949.61     59.08 o 
  -8   4  12     1824.22     1560.90     44.24 o 
  -6   4  12     5694.60     6272.30     83.85 o 
  -4   4  12     8687.61     8979.03    104.82 o 
  -2   4  12     4151.20     4386.71     68.54 o 
   0   4  12     4097.26     3860.85     63.99 o 
   2   4  12     2597.70     2743.44     54.29 o 
   4   4  12      383.27      335.84     27.00 o 
   6   4  12     1100.72     1054.45     42.19 o 
   8   4  12     2068.73     2165.64     52.42 o 
  10   4  12     1389.65     1581.26     47.18 o 
  12   4  12      960.48      923.15     41.58 o 
  14   4  12      266.56      232.97     31.47 o 
  16   4  12        3.29      -13.15     27.23 o 
 -19   5  12       10.44       17.71     29.86 o 
 -17   5  12       44.51       80.54     30.90 o 
 -15   5  12      219.94      150.86     40.39 o 
 -13   5  12      662.10      797.70     48.46 o 
 -11   5  12       50.50       -5.19     27.70 o 
  -9   5  12      156.53      289.82     33.94 o 
  -7   5  12       32.02        1.33     23.94 o 
  -5   5  12       12.16       50.26     25.48 o 
  -3   5  12      344.55      259.90     26.06 o 
  -1   5  12      763.86      625.60     32.17 o 
   1   5  12      289.09      319.46     27.25 o 
   3   5  12      168.88      145.42     23.64 o 
   5   5  12     2285.83     2269.22     52.41 o 
   7   5  12     1289.42     1374.35     52.45 o 
   9   5  12       51.72       10.70     27.18 o 
  11   5  12       22.00       40.73     24.92 o 
  13   5  12      325.36      228.25     32.31 o 
  15   5  12      294.42      304.67     38.64 o 
 -16   6  12      114.26      108.37     45.51 o 
 -14   6  12      575.87      548.45     46.45 o 
 -12   6  12     3605.25     3871.09     86.92 o 
 -10   6  12     1793.30     1747.69     75.53 o 
  -8   6  12      272.16      152.95     38.65 o 
  -6   6  12      347.10      457.96     35.71 o 
  -4   6  12       68.56       29.15     20.93 o 
  -2   6  12      301.26      382.91     29.88 o 
   0   6  12      958.56      911.19     38.61 o 
   2   6  12     3342.23     3579.94     66.61 o 
   4   6  12     3221.46     3545.93     66.89 o 
   6   6  12     1646.50     1682.85     67.96 o 
   8   6  12       69.46       38.73     37.15 o 
  10   6  12       68.53       67.69     31.96 o 
  12   6  12      236.20      123.65     36.79 o 
  14   6  12      299.86      270.62     40.86 o 
 -15   7  12        0.14      -24.08     35.99 o 
 -13   7  12      105.81       71.85     45.61 o 
 -11   7  12       16.02      -56.46     37.64 o 
  -9   7  12      848.80      986.19     65.33 o 
  -7   7  12     1385.50     1390.96    174.22 o 
  -5   7  12      207.60      247.14     28.31 o 
  -3   7  12     1403.46     1377.54     46.32 o 
  -1   7  12      882.36      940.70     41.15 o 
   1   7  12     1213.61     1282.23     45.14 o 
   3   7  12        0.12       -3.40     21.97 o 
   5   7  12      741.21      657.91     43.61 o 
   7   7  12       70.31       74.71     30.28 o 
   9   7  12       55.62       -2.42     33.72 o 
  11   7  12       10.42      -14.24     32.76 o 
 -14   8  12      612.53      602.10    112.58 o 
 -12   8  12      799.19      875.89     92.55 o 
 -10   8  12     1210.00     1132.61     69.29 o 
  -8   8  12      839.29      819.65    104.09 o 
  -6   8  12      228.34      318.87     68.74 o 
  -4   8  12      790.99      861.51     42.05 o 
  -2   8  12      967.42      902.95     41.76 o 
   0   8  12      473.28      407.63     33.93 o 
   2   8  12     1532.00     1571.30     51.25 o 
   4   8  12     1391.60     1181.02     56.36 o 
   6   8  12      498.25      490.02     43.77 o 
   8   8  12     1089.19     1118.53     58.59 o 
  10   8  12      436.17      408.34     52.16 o 
 -11   9  12       25.08       54.88     47.10 o 
  -9   9  12        4.35       14.14     47.52 o 
  -7   9  12      112.37       -7.43     64.41 o 
  -5   9  12      947.69      927.86     54.77 o 
  -3   9  12     1380.74     1196.98     47.72 o 
  -1   9  12      467.45      590.04     69.23 o 
   1   9  12        3.84       40.45     27.40 o 
   3   9  12      873.52      870.22     53.47 o 
   5   9  12     1589.52     1457.28     62.69 o 
   7   9  12      111.13       99.16     38.16 o 
  -6  10  12     1103.84     1115.68     59.74 o 
  -4  10  12     2853.55     2941.39    100.86 o 
  -2  10  12     2360.46     2405.93     96.27 o 
   0  10  12     1094.58     1233.16     51.95 o 
   2  10  12       36.56       47.08     34.27 o 
 -19   1  13       39.00      116.59     49.65 o 
 -17   1  13      172.00      200.03     47.15 o 
 -15   1  13      284.38      342.49     37.63 o 
 -13   1  13     2449.74     2451.75     58.02 o 
 -11   1  13     6184.70     5634.54     83.53 o 
  -9   1  13     3010.63     3036.36     59.40 o 
  -7   1  13       12.06        6.99     19.77 o 
  -5   1  13     1237.99     1448.57     34.44 o 
  -3   1  13      114.89       97.36     20.94 o 
  -1   1  13      481.14      638.86     25.29 o 
   1   1  13     4675.32     4470.87     50.29 o 
   3   1  13    11963.60    12694.95    102.97 o 
   5   1  13     9088.77     8992.27     91.33 o 
   7   1  13     2296.24     2052.05     43.17 o 
   9   1  13     1222.19     1313.44     41.54 o 
  11   1  13      558.94      602.52     46.51 o 
  13   1  13       10.93      -35.97     23.98 o 
  15   1  13      482.15      496.19     55.44 o 
 -20   2  13      227.46      191.54     53.76 o 
 -18   2  13       33.28       -6.13     45.12 o 
 -16   2  13      364.49      418.00     42.12 o 
 -14   2  13        0.02      -14.53     21.91 o 
 -12   2  13      923.47      817.91     37.88 o 
 -10   2  13     3239.23     3293.34     62.56 o 
  -8   2  13     3293.30     2682.04     55.37 o 
  -6   2  13      129.36       78.59     17.64 o 
  -4   2  13     3612.58     3759.61     53.25 o 
  -2   2  13    10158.88    10304.16     98.03 o 
   0   2  13     8381.29     8261.80     85.43 o 
   2   2  13       72.67      137.42     21.14 o 
   4   2  13     1603.10     1429.52     35.91 o 
   6   2  13       76.60       68.80     18.76 o 
   8   2  13       81.12       89.89     19.30 o 
  10   2  13       22.00       -5.96     20.64 o 
  12   2  13      803.54      796.69     43.76 o 
  14   2  13        3.38      -31.63     29.69 o 
  16   2  13      111.42      121.05     46.13 o 
 -19   3  13       40.64       37.26     46.95 o 
 -17   3  13      300.09      312.68     33.87 o 
 -15   3  13      976.16      919.11     42.13 o 
 -13   3  13      106.72      141.04     32.10 o 
 -11   3  13      487.86      533.36     32.05 o 
  -9   3  13     2377.26     2210.50     52.59 o 
  -7   3  13     4057.27     4087.45     67.31 o 
  -5   3  13    21834.53    21934.26    178.37 o 
  -3   3  13    35973.33    36083.54    269.81 o 
  -1   3  13     9385.45     9714.03    110.20 o 
   1   3  13     3076.47     3076.47     57.41 o 
   3   3  13       41.75      116.40     22.54 o 
   5   3  13     3321.66     3137.12     59.95 o 
   7   3  13       12.03       13.61     17.49 o 
   9   3  13     1594.92     1647.31     46.55 o 
  11   3  13      346.36      347.28     45.68 o 
  13   3  13      711.04      737.21     39.81 o 
  15   3  13      342.49      348.32     41.14 o 
 -18   4  13      188.36      185.46     33.14 o 
 -16   4  13       37.20       68.96     42.65 o 
 -14   4  13     1216.87     1351.92     60.76 o 
 -12   4  13       84.20       34.41     29.35 o 
 -10   4  13      141.54      176.66     24.94 o 
  -8   4  13     1151.89     1341.40     42.31 o 
  -6   4  13     1180.17     1573.11     44.42 o 
  -4   4  13     4674.22     4701.76     72.92 o 
  -2   4  13      197.05       85.54     21.67 o 
   0   4  13     3519.53     3420.56     61.74 o 
   2   4  13     1377.88     1421.01     43.29 o 
   4   4  13     1262.84     1221.92     56.34 o 
   6   4  13       49.91       15.53     20.33 o 
   8   4  13        0.19      -33.05     22.03 o 
  10   4  13      409.77      276.11     29.38 o 
  12   4  13        6.60       25.59     25.96 o 
  14   4  13       19.77      -15.29     26.30 o 
 -17   5  13      371.85      390.48     46.23 o 
 -15   5  13      757.95      801.02     55.87 o 
 -13   5  13     2298.42     2399.84     71.65 o 
 -11   5  13      554.68      436.68     39.61 o 
  -9   5  13       13.70      -12.61     27.06 o 
  -7   5  13     1279.33     1520.08     53.11 o 
  -5   5  13      650.18      517.72     31.59 o 
  -3   5  13       14.78       25.00     20.31 o 
  -1   5  13     2249.40     2245.51     52.34 o 
   1   5  13     1429.47     1418.44     44.25 o 
   3   5  13      670.19      635.89     34.04 o 
   5   5  13     4555.40     4595.78     76.00 o 
   7   5  13     3667.73     3742.48     82.08 o 
   9   5  13     1249.52     1243.39     54.54 o 
  11   5  13      878.03      990.25     51.62 o 
  13   5  13       53.66       -0.02     31.30 o 
 -16   6  13      124.91       94.97     38.63 o 
 -14   6  13        0.70      -35.56     35.39 o 
 -12   6  13       30.64      -13.76     30.67 o 
 -10   6  13       10.85      -41.51     36.93 o 
  -8   6  13       62.61       19.35     35.67 o 
  -6   6  13        6.74       34.53     24.10 o 
  -4   6  13        8.94      -29.11     19.40 o 
  -2   6  13        1.14      -29.47     19.65 o 
   0   6  13      127.03      211.59     26.42 o 
   2   6  13      255.99      278.55     33.88 o 
   4   6  13       10.18       -1.87     21.76 o 
   6   6  13       54.07       20.23     52.26 o 
   8   6  13     1021.36      899.68     49.09 o 
  10   6  13     1233.16     1212.52     56.71 o 
  12   6  13        3.86        9.63     33.28 o 
 -15   7  13       14.34       71.33     47.41 o 
 -13   7  13       73.08       -7.28     44.24 o 
 -11   7  13       35.57       56.44     43.32 o 
  -9   7  13     1217.94     1448.37     75.42 o 
  -7   7  13     3750.02     3763.72    107.83 o 
  -5   7  13     2239.32     2027.28     53.81 o 
  -3   7  13      638.00      663.35     37.02 o 
  -1   7  13       81.28       75.37     25.69 o 
   1   7  13        6.20       -8.04     22.33 o 
   3   7  13      135.33       70.61     26.18 o 
   5   7  13      711.81      600.22     45.31 o 
   7   7  13     2007.27     1851.06     68.81 o 
   9   7  13     2064.79     1948.19     77.41 o 
  11   7  13      523.40      491.91     46.33 o 
 -12   8  13      413.74      397.12     84.06 o 
 -10   8  13      122.53       15.99     55.09 o 
  -8   8  13      355.37      370.12     58.96 o 
  -6   8  13     1310.50     1304.19     57.81 o 
  -4   8  13      256.85      198.26     30.80 o 
  -2   8  13       50.94       13.47     25.74 o 
   0   8  13      641.91      703.86     40.61 o 
   2   8  13      465.46      494.93     38.03 o 
   4   8  13      499.32      347.61     40.25 o 
   6   8  13     1843.02     1643.61     64.80 o 
   8   8  13      856.32      934.75     66.03 o 
  -9   9  13      717.01      678.02     67.52 o 
  -7   9  13      211.97      202.06     59.80 o 
  -5   9  13      150.76      119.50     51.18 o 
  -3   9  13      327.13      273.64     35.65 o 
  -1   9  13     2066.06     1834.21     80.68 o 
   1   9  13     3210.42     3033.95     70.80 o 
   3   9  13      780.13      832.27     53.58 o 
   5   9  13       51.00       72.90     37.00 o 
 -20   0  14      818.26      802.24    102.61 o 
 -18   0  14      678.70      789.87     89.14 o 
 -16   0  14       80.59       37.83     56.10 o 
 -14   0  14       19.94      -11.37     38.94 o 
 -12   0  14      100.50      105.81     37.22 o 
 -10   0  14      746.47      593.06     49.06 o 
  -8   0  14     5107.94     4628.16    103.61 o 
  -6   0  14    17040.70    16736.89    234.84 o 
  -4   0  14     4275.91     4011.88     91.03 o 
  -2   0  14     3404.15     3619.88     64.23 o 
   0   0  14      126.02       41.91     19.49 o 
   2   0  14     2627.40     2023.71     50.59 o 
   4   0  14      638.30      475.20     35.67 o 
   6   0  14    13450.60    14809.42    210.64 o 
   8   0  14    19887.47    20716.06    292.88 o 
  10   0  14     9754.73     9616.80    163.50 o 
  12   0  14     1267.97     1217.29     94.67 o 
  14   0  14       10.51        2.95     56.10 o 
  16   0  14       14.17      -12.92     57.76 o 
 -19   1  14      685.97      723.04     66.59 o 
 -17   1  14       53.31       79.13     43.88 o 
 -15   1  14       74.58       91.04     31.36 o 
 -13   1  14     3453.75     3030.82     63.46 o 
 -11   1  14     4978.11     5274.80     82.01 o 
  -9   1  14       13.36        0.13     21.20 o 
  -7   1  14      339.55      300.74     27.79 o 
  -5   1  14     1293.86     1460.66     35.88 o 
  -3   1  14     3421.18     3093.15     48.44 o 
  -1   1  14     1299.51     1264.29     33.66 o 
   1   1  14     6830.90     7658.37     81.46 o 
   3   1  14     1722.54     1578.38     37.61 o 
   5   1  14      755.76      822.24     31.65 o 
   7   1  14       53.49       77.60     19.32 o 
   9   1  14     1538.86     1430.93     44.14 o 
  11   1  14      340.23      326.98     35.28 o 
  13   1  14       87.37      112.73     40.28 o 
  15   1  14       55.98       49.32     42.21 o 
 -20   2  14      233.47      332.70     60.56 o 
 -18   2  14      484.50      536.99     60.73 o 
 -16   2  14      843.66      956.29     53.73 o 
 -14   2  14      940.43      882.98     47.58 o 
 -12   2  14     2780.31     2775.69     60.32 o 
 -10   2  14     1824.97     1817.85     70.46 o 
  -8   2  14       38.96       63.85     22.36 o 
  -6   2  14     1761.00     1554.46     38.21 o 
  -4   2  14     3931.62     4218.29     58.22 o 
  -2   2  14     4569.15     4656.63     61.09 o 
   0   2  14    15578.63    15613.97    183.19 o 
   2   2  14     9106.76     9152.39    107.08 o 
   4   2  14       61.38      149.84     22.60 o 
   6   2  14        9.06        4.12     16.37 o 
   8   2  14      178.45      257.05     23.17 o 
  10   2  14      278.56      282.92     33.33 o 
  12   2  14      300.87      358.64     36.40 o 
  14   2  14     1178.37     1183.22     69.25 o 
 -19   3  14        0.85      -13.75     46.52 o 
 -17   3  14       64.21       93.24     36.71 o 
 -15   3  14      188.07      235.67     38.45 o 
 -13   3  14      294.99      413.25     40.30 o 
 -11   3  14       34.33      -20.67     21.95 o 
  -9   3  14      232.97      165.31     26.03 o 
  -7   3  14      194.57      189.53     25.41 o 
  -5   3  14       81.34      103.46     19.44 o 
  -3   3  14        3.29       13.00     19.43 o 
  -1   3  14      262.01      331.92     26.83 o 
   1   3  14      177.21      203.90     24.03 o 
   3   3  14     1625.33     1535.54     44.30 o 
   5   3  14        2.01      -14.30     19.51 o 
   7   3  14      126.51      121.15     24.17 o 
   9   3  14        2.12      -19.85     19.92 o 
  11   3  14      786.90      793.53     39.24 o 
  13   3  14       98.91      109.34     28.35 o 
  15   3  14      371.71      239.05     69.67 o 
 -18   4  14        5.57       56.87     37.86 o 
 -16   4  14        2.73       27.91     36.01 o 
 -14   4  14     1256.43     1161.13     56.85 o 
 -12   4  14     8012.99     8023.43    127.76 o 
 -10   4  14     6401.43     6413.55    119.31 o 
  -8   4  14     2041.57     1924.64     60.47 o 
  -6   4  14     1029.57      960.14     39.15 o 
  -4   4  14        7.67       12.58     20.23 o 
  -2   4  14       10.29      -24.81     19.17 o 
   0   4  14     2214.95     2117.93     51.17 o 
   2   4  14     3232.57     3341.86     63.59 o 
   4   4  14     1769.81     1780.69     48.35 o 
   6   4  14      902.24      987.38     39.65 o 
   8   4  14       68.85       53.54     27.06 o 
  10   4  14       40.42       -5.22     44.55 o 
  12   4  14       91.43      122.73     33.73 o 
  14   4  14       93.65      114.41     30.01 o 
 -17   5  14        2.16      -46.37     42.34 o 
 -15   5  14        2.12       46.45     35.02 o 
 -13   5  14       45.88       40.88     33.24 o 
 -11   5  14      184.59      241.43     36.13 o 
  -9   5  14        2.10       -6.38     25.55 o 
  -7   5  14      655.74      699.34     88.28 o 
  -5   5  14       18.61       -2.26     20.69 o 
  -3   5  14      505.82      569.07     33.13 o 
  -1   5  14     4099.77     4376.04     73.79 o 
   1   5  14     1331.47     1310.51     43.79 o 
   3   5  14      118.47       85.77     23.63 o 
   5   5  14        0.03       21.86     22.36 o 
   7   5  14     1461.17     1497.11     56.40 o 
   9   5  14     1229.96     1207.66     54.45 o 
  11   5  14        0.47      -42.52     28.35 o 
  13   5  14        0.02      -22.89     32.29 o 
 -16   6  14       34.29       40.00     38.57 o 
 -14   6  14      259.43      154.06     38.74 o 
 -12   6  14      224.17      213.47     48.84 o 
 -10   6  14      240.36      261.94     49.67 o 
  -8   6  14      274.09      189.44     43.55 o 
  -6   6  14       27.23        4.79     22.90 o 
  -4   6  14      534.71      750.87     37.85 o 
  -2   6  14     1695.31     1669.43     53.94 o 
   0   6  14     1165.68     1083.15     42.60 o 
   2   6  14     2891.76     3040.89     64.35 o 
   4   6  14     3324.46     3621.61     70.75 o 
   6   6  14     1139.98     1074.14     53.62 o 
   8   6  14     1924.49     1744.03     63.63 o 
  10   6  14     2431.46     2350.66     74.17 o 
 -13   7  14        3.64       31.48     52.78 o 
 -11   7  14       58.81       43.53     44.31 o 
  -9   7  14      649.39      735.89     62.13 o 
  -7   7  14       33.84       63.80     36.42 o 
  -5   7  14      612.83      635.31     38.33 o 
  -3   7  14     1008.23      979.97     43.29 o 
  -1   7  14      637.76      660.30     38.31 o 
   1   7  14       10.53       12.51     26.37 o 
   3   7  14      195.13      193.46     30.56 o 
   5   7  14        0.88      -41.50     27.66 o 
   7   7  14        2.36      -19.05     30.05 o 
   9   7  14        0.88      -32.97     30.71 o 
 -12   8  14        8.71       16.77     49.82 o 
 -10   8  14        6.33       18.31     44.57 o 
  -8   8  14       61.86       62.24     43.98 o 
  -6   8  14     1628.17     1477.82     62.32 o 
  -4   8  14     5038.87     5053.79     88.91 o 
  -2   8  14     3171.26     3011.57     79.27 o 
   0   8  14     1458.64     1573.91     70.69 o 
   2   8  14      410.61      542.56     39.66 o 
   4   8  14        6.36       10.42     32.82 o 
   6   8  14       20.89       49.63     35.28 o 
  -7   9  14       89.63      105.12     40.14 o 
  -5   9  14      253.30      252.50     42.63 o 
  -3   9  14     1967.27     1840.11     59.87 o 
  -1   9  14      983.79     1044.18     50.52 o 
   1   9  14       44.71       54.18     31.80 o 
   3   9  14       92.44       52.45     36.74 o 
 -19   1  15      157.78      205.05    121.90 o 
 -17   1  15      532.93      478.81     71.70 o 
 -15   1  15     1383.61     1338.50     57.50 o 
 -13   1  15      805.01      937.84     41.79 o 
 -11   1  15      624.51      569.31     35.47 o 
  -9   1  15       80.96        1.86     22.20 o 
  -7   1  15      526.57      477.38     31.53 o 
  -5   1  15      260.30      349.67     27.96 o 
  -3   1  15    18635.04    17849.54    178.29 o 
  -1   1  15    19333.63    19899.33    215.61 o 
   1   1  15     6455.34     6520.18     86.41 o 
   3   1  15     4059.57     4165.51     67.92 o 
   5   1  15       87.09      107.93     19.91 o 
   7   1  15      306.21      354.02     28.18 o 
   9   1  15      534.54      570.86     34.05 o 
  11   1  15     1951.53     1941.89     60.82 o 
  13   1  15      903.16     1086.65     67.57 o 
 -18   2  15      146.39      126.83     48.30 o 
 -16   2  15       19.61       26.66     36.43 o 
 -14   2  15      448.24      610.49     45.64 o 
 -12   2  15      243.64      330.01     31.48 o 
 -10   2  15      197.41      142.70     29.35 o 
  -8   2  15     1704.82     1749.11     49.01 o 
  -6   2  15      375.53      500.21     26.63 o 
  -4   2  15      807.75      853.93     34.38 o 
  -2   2  15       63.05       84.68     21.49 o 
   0   2  15        9.56       34.40     20.02 o 
   2   2  15     2123.57     2146.67     49.75 o 
   4   2  15        0.10       -1.84     22.08 o 
   6   2  15      367.39      328.96     27.60 o 
   8   2  15      126.70      166.49     22.15 o 
  10   2  15      134.79       99.30     47.41 o 
  12   2  15      106.66      117.40     39.46 o 
  14   2  15      127.95       27.10     60.72 o 
 -17   3  15      134.41      173.27     39.75 o 
 -15   3  15      102.27      114.12     35.78 o 
 -13   3  15     1763.15     1727.41     62.70 o 
 -11   3  15     6691.14     6716.66     97.09 o 
  -9   3  15     6019.12     5223.69     81.64 o 
  -7   3  15     5831.33     5626.93     72.90 o 
  -5   3  15     1271.09     1326.42     44.88 o 
  -3   3  15     1447.95     1541.77     45.34 o 
  -1   3  15      924.50      848.78     36.68 o 
   1   3  15       96.98       71.71     20.99 o 
   3   3  15      918.52     1010.95     39.04 o 
   5   3  15     4301.67     4590.93     75.62 o 
   7   3  15     3644.87     3276.72     64.38 o 
   9   3  15      374.61      391.84     37.80 o 
  11   3  15       96.61       23.16     29.74 o 
  13   3  15        1.76      -14.43     29.89 o 
 -18   4  15       92.00       55.36     41.54 o 
 -16   4  15      583.40      748.20     55.45 o 
 -14   4  15       18.40       53.79     72.80 o 
 -12   4  15     1564.33     1775.02    101.53 o 
 -10   4  15     2231.59     2273.66    101.78 o 
  -8   4  15     2840.17     2589.02     87.27 o 
  -6   4  15      537.71      573.04     33.25 o 
  -4   4  15      717.83      708.94     47.04 o 
  -2   4  15     1698.61     1615.56     47.50 o 
   0   4  15     1124.65     1247.66     43.15 o 
   2   4  15       10.26      -26.13     19.44 o 
   4   4  15      601.95      796.39     38.44 o 
   6   4  15        2.22      -30.67     20.45 o 
   8   4  15      147.88      174.57     34.71 o 
  10   4  15       24.28        9.58     45.93 o 
  12   4  15      131.07      199.92     37.72 o 
 -15   5  15       73.73       94.20     39.15 o 
 -13   5  15      191.89      178.70     37.47 o 
 -11   5  15      287.91      245.51     74.37 o 
  -9   5  15     1321.25     1255.69     54.61 o 
  -7   5  15     6422.76     6434.04     93.77 o 
  -5   5  15     4925.12     4944.10     80.61 o 
  -3   5  15     2054.47     1947.21     51.97 o 
  -1   5  15      257.08      263.58     51.82 o 
   1   5  15       53.34       32.73     23.56 o 
   3   5  15     1080.99     1149.50     44.17 o 
   5   5  15     1497.88     1416.62     47.87 o 
   7   5  15     2632.39     2633.17     73.21 o 
   9   5  15     3829.00     3855.07    142.20 o 
  11   5  15      425.88      435.87     83.79 o 
 -14   6  15      159.36      147.66     53.20 o 
 -12   6  15       23.69      -19.64     42.44 o 
 -10   6  15       11.76        7.00     66.35 o 
  -8   6  15      453.52      521.98     86.65 o 
  -6   6  15      997.09      997.33     43.64 o 
  -4   6  15        8.98        7.86     22.71 o 
  -2   6  15      140.28       99.32     26.01 o 
   0   6  15      232.86      250.72     30.39 o 
   2   6  15     1233.14     1176.37     46.45 o 
   4   6  15       10.25       -7.02     24.34 o 
   6   6  15      376.25      309.60     46.57 o 
   8   6  15       67.22       39.28     30.68 o 
  10   6  15      343.30      376.96     43.07 o 
 -13   7  15     1348.79     1366.05     84.47 o 
 -11   7  15     1894.56     1795.22     86.38 o 
  -9   7  15      501.26      514.99     57.92 o 
  -7   7  15       82.71      173.56     37.24 o 
  -5   7  15      457.41      441.97     35.93 o 
  -3   7  15      489.21      505.38     37.05 o 
  -1   7  15     2256.15     2141.44     58.88 o 
   1   7  15     4861.16     5016.48     88.49 o 
   3   7  15     1008.89      968.41     45.09 o 
   5   7  15       33.18       25.62     30.76 o 
   7   7  15      170.53      233.60     62.43 o 
 -10   8  15      244.85      277.94     57.55 o 
  -8   8  15        0.04        3.83     34.52 o 
  -6   8  15      396.63      489.56     47.43 o 
  -4   8  15      318.97      318.73     35.57 o 
  -2   8  15       32.30       52.67     29.00 o 
   0   8  15       91.33       19.06     29.16 o 
   2   8  15      835.63      858.19     46.35 o 
   4   8  15      393.40      518.65     59.17 o 
  -3   9  15      403.04      338.16     38.86 o 
  -1   9  15      897.53     1003.35     51.53 o 
 -18   0  16       88.35       97.63     62.93 o 
 -16   0  16        3.35       -4.61     60.16 o 
 -14   0  16        5.35       40.27     39.10 o 
 -12   0  16     1029.10     1030.44     61.81 o 
 -10   0  16     5142.42     5186.26    118.02 o 
  -8   0  16     1059.38     1090.72     58.23 o 
  -6   0  16      339.14      278.37     38.66 o 
  -4   0  16      970.00     1007.05     54.67 o 
  -2   0  16       38.42       64.03     30.08 o 
   0   0  16     3789.12     3998.56     95.24 o 
   2   0  16    22337.98    21023.93    415.61 o 
   4   0  16     7841.62     7508.99    134.71 o 
   6   0  16      373.04      370.52     47.71 o 
   8   0  16      648.23      889.44     54.81 o 
  10   0  16      114.07       95.63     34.90 o 
  12   0  16       96.36       64.59     57.76 o 
 -17   1  16        7.20       29.39     46.14 o 
 -15   1  16        7.07      -37.33     31.15 o 
 -13   1  16        5.27       -3.68     24.88 o 
 -11   1  16      171.90      182.62     28.31 o 
  -9   1  16      156.59      210.01     27.69 o 
  -7   1  16      303.48      278.24     27.21 o 
  -5   1  16       36.25        4.69     21.12 o 
  -3   1  16       94.10       64.80     20.91 o 
  -1   1  16      177.85      182.34     23.70 o 
   1   1  16     1966.89     2068.40     49.27 o 
   3   1  16        3.21       -8.53     19.15 o 
   5   1  16      325.14      210.17     30.96 o 
   7   1  16        1.19        2.77     20.27 o 
   9   1  16      351.16      458.01     32.83 o 
  11   1  16        5.63      -18.41     28.07 o 
  13   1  16      251.18      277.90     67.36 o 
 -18   2  16      422.67      440.79     58.49 o 
 -16   2  16       14.39      -24.10     33.08 o 
 -14   2  16       58.99       40.43     33.70 o 
 -12   2  16     2416.96     2408.29     71.84 o 
 -10   2  16     2479.26     2693.73     61.09 o 
  -8   2  16     1710.34     1793.62     50.15 o 
  -6   2  16     5362.36     5218.29     81.37 o 
  -4   2  16     1956.48     1760.14     46.66 o 
  -2   2  16      152.94      232.48     25.56 o 
   0   2  16      944.30      813.65     35.44 o 
   2   2  16      270.03      401.66     28.68 o 
   4   2  16      262.41      321.78     38.14 o 
   6   2  16     1460.81     1439.11     45.13 o 
   8   2  16     1719.72     1870.31     59.44 o 
  10   2  16     1190.81     1279.59    114.05 o 
  12   2  16      393.89      270.54     37.82 o 
 -17   3  16      187.59       83.97     39.98 o 
 -15   3  16        8.18      -17.52     32.72 o 
 -13   3  16       94.22      140.40     35.87 o 
 -11   3  16     1675.06     1631.94     89.49 o 
  -9   3  16      488.08      522.16     34.17 o 
  -7   3  16     1654.96     1680.10     48.16 o 
  -5   3  16     1198.91     1143.54     41.90 o 
  -3   3  16       74.36       58.33     21.75 o 
  -1   3  16        2.38       -5.53     19.35 o 
   1   3  16     1190.52     1278.22     42.87 o 
   3   3  16      822.46      824.34     37.50 o 
   5   3  16       48.26       29.31     22.15 o 
   7   3  16      348.05      412.63     31.73 o 
   9   3  16      258.27      240.04     35.91 o 
  11   3  16      105.27      178.95     75.30 o 
 -16   4  16      836.75      881.01     56.95 o 
 -14   4  16     1158.85     1143.68     58.80 o 
 -12   4  16      526.94      517.49     44.96 o 
 -10   4  16      241.93      205.94     44.50 o 
  -8   4  16      331.81      336.37     37.95 o 
  -6   4  16      770.62      789.06     37.55 o 
  -4   4  16     3158.29     3126.04     63.07 o 
  -2   4  16     4823.48     4840.37     79.49 o 
   0   4  16     1852.68     1761.69     49.80 o 
   2   4  16      370.58      405.42     31.75 o 
   4   4  16       25.52       11.13     22.35 o 
   6   4  16       27.50        6.28     22.06 o 
   8   4  16     1357.50     1311.56     56.40 o 
  10   4  16     2547.75     2460.50     73.16 o 
  12   4  16      964.31      949.33     54.62 o 
 -15   5  16      191.06      108.81     39.11 o 
 -13   5  16       47.38       67.16     64.96 o 
 -11   5  16       41.28       82.72     45.90 o 
  -9   5  16     1065.97     1105.97     67.63 o 
  -7   5  16     1412.06     1534.86     49.94 o 
  -5   5  16      101.53       60.51     25.33 o 
  -3   5  16       91.46       94.07     26.24 o 
  -1   5  16      287.15      312.19     30.23 o 
   1   5  16      165.79      179.23     44.06 o 
   3   5  16       65.66       71.72     26.12 o 
   5   5  16      129.62      154.80     59.08 o 
   7   5  16        3.45      -28.20     28.62 o 
   9   5  16        2.83       -2.56     30.86 o 
 -14   6  16      278.96      390.22     59.81 o 
 -12   6  16      123.05       84.45     54.35 o 
 -10   6  16      224.56      270.33     52.02 o 
  -8   6  16        5.57      -32.26     24.04 o 
  -6   6  16        5.66       -5.25     24.45 o 
  -4   6  16     1649.73     1759.45     53.99 o 
  -2   6  16     4038.38     3965.91     76.71 o 
   0   6  16     5396.09     5449.54     90.89 o 
   2   6  16     4780.98     4752.90     94.30 o 
   4   6  16      820.67      893.88     44.92 o 
   6   6  16       61.66       20.52     30.99 o 
   8   6  16       27.82       60.92     32.46 o 
 -11   7  16      227.99      135.97     52.28 o 
  -9   7  16      139.71      204.49     52.37 o 
  -7   7  16      688.42      612.99     49.38 o 
  -5   7  16      821.37      872.87     46.08 o 
  -3   7  16      775.05      895.28     46.59 o 
  -1   7  16       99.10       67.66     27.87 o 
   1   7  16     1388.20     1329.89     50.73 o 
   3   7  16      417.75      420.93     37.43 o 
   5   7  16      169.07      233.33     39.06 o 
   7   7  16        2.01       -0.96     34.16 o 
  -8   8  16     2783.86     2728.18     83.88 o 
  -6   8  16     1038.50      967.77     58.64 o 
  -4   8  16       47.48       35.03     31.46 o 
  -2   8  16      290.58      181.78     34.04 o 
   0   8  16      109.43      126.82     32.46 o 
   2   8  16       33.21      -19.18     28.82 o 
 -17   1  17      341.05      465.90     58.27 o 
 -15   1  17       89.79      114.98     38.42 o 
 -13   1  17        5.53       -3.35     26.16 o 
 -11   1  17      194.76      219.30     30.59 o 
  -9   1  17      900.78      971.67     43.15 o 
  -7   1  17     2111.79     1921.51     52.42 o 
  -5   1  17     4761.50     5219.05     81.84 o 
  -3   1  17     5533.04     5397.00    121.39 o 
  -1   1  17     3364.41     3196.86     75.89 o 
   1   1  17      732.86      798.68     43.16 o 
   3   1  17      449.04      419.17     29.92 o 
   5   1  17     1316.77     1408.31     53.64 o 
   7   1  17     1426.75     1332.52     54.36 o 
   9   1  17      914.57      956.80     49.59 o 
  11   1  17      910.28      941.16     51.05 o 
 -16   2  17      265.76      258.14     43.02 o 
 -14   2  17        1.65       -9.50     32.44 o 
 -12   2  17     1105.90     1053.63     45.68 o 
 -10   2  17      544.60      679.16     49.97 o 
  -8   2  17        2.68      -28.67     21.73 o 
  -6   2  17      549.37      556.35     33.63 o 
  -4   2  17     2918.81     2753.70     70.79 o 
  -2   2  17     1594.22     1490.25     45.23 o 
   0   2  17        2.05       -4.72     19.63 o 
   2   2  17      663.93      744.60     36.22 o 
   4   2  17     1207.48     1172.63     42.91 o 
   6   2  17      198.46      203.09     33.30 o 
   8   2  17      133.31      106.96     31.21 o 
  10   2  17       15.15       10.49     36.55 o 
  12   2  17       19.53      -23.85     39.01 o 
 -17   3  17      339.04      293.68     45.72 o 
 -15   3  17      819.23      799.70     54.69 o 
 -13   3  17     1763.11     1585.53     62.95 o 
 -11   3  17      948.14     1013.03     45.71 o 
  -9   3  17     1322.62     1296.92     55.78 o 
  -7   3  17     1126.83      936.03     48.62 o 
  -5   3  17       25.87       40.09     21.60 o 
  -3   3  17      569.21      740.92     38.05 o 
  -1   3  17     2205.20     2200.38     71.50 o 
   1   3  17      489.74      504.49     32.87 o 
   3   3  17      513.97      582.85     34.39 o 
   5   3  17      166.50      193.91     28.15 o 
   7   3  17       39.61       54.01     25.67 o 
   9   3  17      624.58      758.03     60.42 o 
  11   3  17     1725.02     1926.76     83.83 o 
 -16   4  17      490.23      541.49     66.12 o 
 -14   4  17      212.26      242.72     41.71 o 
 -12   4  17      191.91      168.82     47.06 o 
 -10   4  17      154.83      147.43     57.69 o 
  -8   4  17      101.12      125.28     26.89 o 
  -6   4  17      186.76      217.88     28.60 o 
  -4   4  17      844.99      842.65     39.65 o 
  -2   4  17     1508.08     1514.18     48.65 o 
   0   4  17       18.47      -18.85     22.25 o 
   2   4  17      162.81      275.19     30.67 o 
   4   4  17       76.48       30.66     25.44 o 
   6   4  17     1726.24     1774.07     54.27 o 
   8   4  17      134.89      161.58     35.05 o 
  10   4  17       38.83      -33.09     30.25 o 
 -13   5  17      695.64      768.06     73.33 o 
 -11   5  17     3077.07     2987.22    103.80 o 
  -9   5  17     2449.23     2331.43     60.10 o 
  -7   5  17      129.45       84.59     25.98 o 
  -5   5  17        5.24      -13.25     23.15 o 
  -3   5  17       18.62        4.45     24.77 o 
  -1   5  17      872.79      837.32     41.63 o 
   1   5  17     9324.75     9194.92    122.69 o 
   3   5  17     8312.82     8272.78    115.53 o 
   5   5  17     1946.78     2114.83     59.60 o 
   7   5  17      322.48      383.43     40.64 o 
   9   5  17      182.42      113.91     39.03 o 
 -12   6  17      123.11       -7.30     49.01 o 
 -10   6  17       10.54        0.11     36.04 o 
  -8   6  17      232.48      129.46     30.44 o 
  -6   6  17      745.70      782.32     42.82 o 
  -4   6  17      197.67      220.63     31.35 o 
  -2   6  17       57.23       40.43     26.80 o 
   0   6  17      171.86      118.99     30.14 o 
   2   6  17      214.49      254.16     33.11 o 
   4   6  17        1.84        3.65     25.86 o 
   6   6  17      248.58      222.68     48.34 o 
  -9   7  17      752.39      787.66     55.18 o 
  -7   7  17     2152.37     2415.19    103.39 o 
  -5   7  17     1821.40     1792.79     57.97 o 
  -3   7  17      245.79      323.71     37.27 o 
  -1   7  17        7.42       -9.05     26.56 o 
   1   7  17       76.05       72.76     30.05 o 
   3   7  17       27.83       12.23     28.13 o 
  -4   8  17       85.73       23.07     30.62 o 
  -2   8  17       20.04       21.64     30.10 o 
 -16   0  18        2.95      104.27     62.38 o 
 -14   0  18       37.64        7.96     41.23 o 
 -12   0  18     2942.88     2665.57    213.71 o 
 -10   0  18     5555.81     5323.90    125.05 o 
  -8   0  18     2210.96     2272.53    182.80 o 
  -6   0  18     3650.16     3446.77     97.53 o 
  -4   0  18     3636.00     3314.50     92.99 o 
  -2   0  18      467.24      604.73     48.07 o 
   0   0  18     2196.61     2189.87    117.56 o 
   2   0  18     3181.98     2819.00    128.63 o 
   4   0  18      842.30      977.01     88.58 o 
   6   0  18      480.50      528.00     75.67 o 
   8   0  18      744.56      701.29     78.99 o 
  10   0  18      822.99      841.34     60.88 o 
 -15   1  18     1093.58     1083.21     57.03 o 
 -13   1  18      626.20      629.58     42.49 o 
 -11   1  18      212.64      156.03     30.44 o 
  -9   1  18      530.60      589.07     37.43 o 
  -7   1  18     6063.94     5767.51     89.75 o 
  -5   1  18     2512.26     2442.42     57.26 o 
  -3   1  18      173.17      170.81     30.55 o 
  -1   1  18     1660.82     1656.38     56.95 o 
   1   1  18     4128.74     4319.03     88.68 o 
   3   1  18     1618.16     1670.45     98.46 o 
   5   1  18      423.63      455.21     39.17 o 
   7   1  18     1454.31     1416.91     64.80 o 
   9   1  18     1110.43     1130.00     63.42 o 
  11   1  18      357.58      343.85     50.52 o 
 -16   2  18      427.68      479.40     48.32 o 
 -14   2  18      342.51      441.08     59.81 o 
 -12   2  18      125.97      121.86     30.56 o 
 -10   2  18      357.90      404.24     43.87 o 
  -8   2  18      469.39      491.67     39.35 o 
  -6   2  18      219.73      230.89     34.92 o 
  -4   2  18     1370.95     1329.08     54.25 o 
  -2   2  18     2112.03     2130.98     64.61 o 
   0   2  18     1291.04     1305.97     53.61 o 
   2   2  18     2648.69     2854.71     64.54 o 
   4   2  18     1784.98     1818.19     52.11 o 
   6   2  18        5.79      -25.19     28.64 o 
   8   2  18       60.19       90.86     31.14 o 
  10   2  18      654.18      609.45     57.67 o 
 -15   3  18      200.96      229.70     46.78 o 
 -13   3  18      219.17      158.17     38.92 o 
 -11   3  18        1.87       46.44     27.25 o 
  -9   3  18      478.92      532.91     44.95 o 
  -7   3  18      537.64      558.99     43.89 o 
  -5   3  18       11.36       -7.70     27.06 o 
  -3   3  18     1385.28     1343.63     46.25 o 
  -1   3  18     1098.55     1104.34     44.08 o 
   1   3  18      146.13      160.76     28.13 o 
   3   3  18     1281.91     1275.30     47.06 o 
   5   3  18      525.19      723.63     46.86 o 
   7   3  18      330.26      337.42     32.86 o 
   9   3  18        8.01       61.36     49.55 o 
 -14   4  18      316.86      250.29     65.15 o 
 -12   4  18      471.55      516.41    150.41 o 
 -10   4  18     1705.61     1596.63     63.50 o 
  -8   4  18      851.83     1000.61     54.59 o 
  -6   4  18       35.29       45.25     24.02 o 
  -4   4  18       25.73        1.66     23.53 o 
  -2   4  18       17.22       15.37     23.45 o 
   0   4  18      299.60      264.37     30.71 o 
   2   4  18     1871.91     1884.29     55.80 o 
   4   4  18     2165.49     2059.72     57.71 o 
   6   4  18     1862.23     1772.12     57.36 o 
   8   4  18     1009.75     1058.62     55.36 o 
 -13   5  18      621.60      620.78     68.69 o 
 -11   5  18      358.68      291.85     99.84 o 
  -9   5  18       87.28        6.06     26.39 o 
  -7   5  18      235.13      163.89     30.07 o 
  -5   5  18        0.40      -34.93     23.29 o 
  -3   5  18       15.23        8.19     25.06 o 
  -1   5  18       25.24       16.26     26.36 o 
   1   5  18       95.88      100.64     29.54 o 
   3   5  18      272.91      252.34     33.18 o 
   5   5  18      427.68      330.84     35.02 o 
   7   5  18       16.14      -44.57     29.72 o 
 -10   6  18      298.07      306.12     43.14 o 
  -8   6  18     2289.28     2173.93     62.30 o 
  -6   6  18     4778.48     4385.99     84.37 o 
  -4   6  18     3612.71     3427.48     74.91 o 
  -2   6  18     2128.14     2197.45     82.20 o 
   0   6  18      355.58      358.19     35.53 o 
   2   6  18      130.20      109.39     30.04 o 
   4   6  18        8.12      -15.55     26.89 o 
  -7   7  18       16.39      -27.04     35.76 o 
  -5   7  18       36.65        4.85     28.75 o 
  -3   7  18      470.53      423.40     38.12 o 
  -1   7  18      666.41      740.40     46.21 o 
   1   7  18       26.99      -17.84     31.49 o 
 -15   1  19      110.91      142.85     38.77 o 
 -13   1  19      151.40      140.41     40.86 o 
 -11   1  19      240.49      313.99     34.50 o 
  -9   1  19     1632.33     1633.04     63.90 o 
  -7   1  19     4898.44     4477.54     81.99 o 
  -5   1  19     3662.75     3510.90     85.96 o 
  -3   1  19     1570.87     1617.78     67.29 o 
  -1   1  19     1371.85     1163.37     51.59 o 
   1   1  19      291.48      274.97     56.84 o 
   3   1  19       41.52       -9.33     34.10 o 
   5   1  19      370.30      459.56     51.74 o 
   7   1  19      260.89      202.15     44.02 o 
   9   1  19      228.28      207.59     45.59 o 
 -14   2  19      264.32      234.64     42.75 o 
 -12   2  19      532.97      599.73     41.52 o 
 -10   2  19     1763.26     1826.41     56.57 o 
  -8   2  19      469.59      493.27     43.72 o 
  -6   2  19       24.80       35.42     29.76 o 
  -4   2  19     2163.30     2112.33     67.16 o 
  -2   2  19     5069.35     4770.26     97.59 o 
   0   2  19      691.57      805.12     47.45 o 
   2   2  19      254.25      253.28     56.83 o 
   4   2  19      623.23      684.82     45.68 o 
   6   2  19      806.20     1022.09     53.96 o 
   8   2  19       17.77        7.13     30.07 o 
 -13   3  19      212.97      133.46     69.30 o 
 -11   3  19      502.25      497.20     46.17 o 
  -9   3  19      820.25      946.78     54.47 o 
  -7   3  19       19.73      -25.73     30.73 o 
  -5   3  19       38.03      -10.39     27.54 o 
  -3   3  19       35.43       10.87     44.94 o 
  -1   3  19      261.45      240.80     35.82 o 
   1   3  19     2484.01     2484.56     61.18 o 
   3   3  19     4678.87     4438.82     81.10 o 
   5   3  19     2995.47     3015.39     68.68 o 
   7   3  19     2013.54     2135.89     70.86 o 
 -12   4  19       37.70       89.40     82.31 o 
 -10   4  19      471.52      502.19     46.80 o 
  -8   4  19      206.73      141.17     36.65 o 
  -6   4  19       16.92       14.15     30.30 o 
  -4   4  19      230.91      206.81     36.17 o 
  -2   4  19     1015.34     1002.96     45.28 o 
   0   4  19      346.69      293.47     33.00 o 
   2   4  19       26.03       -2.66     26.30 o 
   4   4  19       19.90        4.73     26.37 o 
   6   4  19      333.35      323.84     34.86 o 
 -11   5  19      730.83      697.13     77.51 o 
  -9   5  19      626.97      579.50     48.41 o 
  -7   5  19     1226.73     1159.95     57.96 o 
  -5   5  19     1827.98     1720.40     55.87 o 
  -3   5  19     2034.62     2039.22     59.74 o 
  -1   5  19     2451.85     2473.53    101.99 o 
   1   5  19      627.93      621.75     40.98 o 
   3   5  19        9.57      -28.95     26.19 o 
   5   5  19        4.99      -20.52     26.53 o 
  -8   6  19        2.83       17.42     28.95 o 
  -6   6  19       72.68      154.87     31.61 o 
  -4   6  19      265.82      251.44     34.38 o 
  -2   6  19        0.05      -14.75     27.04 o 
   0   6  19        1.24      -37.84     25.22 o 
   2   6  19       11.54       16.42     28.56 o 
 -14   0  20     1348.23     1379.90     80.38 o 
 -12   0  20      717.14      717.03     62.88 o 
 -10   0  20      151.00      137.76     40.83 o 
  -8   0  20      244.60      288.42     46.01 o 
  -6   0  20       60.24       39.22     35.29 o 
  -4   0  20      357.04      348.80     74.19 o 
  -2   0  20     2231.56     2354.12    126.05 o 
   0   0  20     1754.24     1612.60    107.04 o 
   2   0  20     1237.55     1211.57     96.52 o 
   4   0  20     1102.29     1061.72     94.86 o 
   6   0  20        4.01       -6.09     50.57 o 
   8   0  20       46.75      136.01     60.53 o 
 -13   1  20     1087.13     1098.49     51.45 o 
 -11   1  20      773.52      827.27     45.64 o 
  -9   1  20      167.54      127.97     29.26 o 
  -7   1  20     1154.66     1189.19     57.41 o 
  -5   1  20     3910.96     3705.39     87.78 o 
  -3   1  20     1577.19     1483.40     59.29 o 
  -1   1  20       13.86       39.33     39.59 o 
   1   1  20     1388.60     1408.30     72.87 o 
   3   1  20     2798.47     2582.37     94.22 o 
   5   1  20      188.67      111.57     41.74 o 
   7   1  20      239.36      255.27     47.26 o 
 -12   2  20      243.19      242.71     39.05 o 
 -10   2  20     1801.78     1833.72     68.29 o 
  -8   2  20     1816.02     1779.70     92.24 o 
  -6   2  20      714.53      803.93     60.34 o 
  -4   2  20      786.70      859.00     49.92 o 
  -2   2  20      232.29      255.78     36.58 o 
   0   2  20      340.59      373.26     39.56 o 
   2   2  20     1711.68     1783.62     81.76 o 
   4   2  20     1481.35     1459.13     74.84 o 
   6   2  20      937.70      891.29     65.18 o 
 -11   3  20      502.07      526.58     48.34 o 
  -9   3  20      159.43       65.37     35.94 o 
  -7   3  20        3.69      -11.21     45.07 o 
  -5   3  20       37.13       16.39     32.07 o 
  -3   3  20      272.88      256.80     38.95 o 
  -1   3  20        2.58      -19.45     30.34 o 
   1   3  20      296.00      281.37     38.97 o 
   3   3  20        7.97      -26.50     28.88 o 
   5   3  20       32.82        1.91     30.80 o 
 -10   4  20       38.33      -20.90     38.07 o 
  -8   4  20      777.09      879.64     55.87 o 
  -6   4  20     2363.29     2297.52     75.46 o 
  -4   4  20     2937.12     2837.56     81.97 o 
  -2   4  20     2579.05     2659.27     80.23 o 
   0   4  20     1019.61     1018.00     47.05 o 
   2   4  20       73.11       33.93     27.32 o 
   4   4  20      136.04      121.34     30.09 o 
  -7   5  20      283.08      406.41     85.57 o 
  -5   5  20      409.60      422.68     80.81 o 
  -3   5  20       16.22       -2.25     27.38 o 
  -1   5  20      120.13       81.89     29.98 o 
   1   5  20      326.87      331.43     42.14 o 
 -11   1  21      437.73      425.59     50.34 o 
  -9   1  21     2299.37     2328.65     75.61 o 
  -7   1  21     3178.59     3030.00     82.81 o 
  -5   1  21      843.46      744.47     63.59 o 
  -3   1  21        9.92      -33.60     37.77 o 
  -1   1  21        6.79      -37.21     59.15 o 
   1   1  21      402.35      472.14     73.45 o 
   3   1  21     1462.12     1269.33    152.62 o 
   5   1  21     2038.77     1984.78     87.17 o 
 -10   2  21      206.17      186.05     38.98 o 
  -8   2  21      320.88      377.56     44.75 o 
  -6   2  21        0.78      -42.77     28.51 o 
  -4   2  21      456.68      487.74     45.12 o 
  -2   2  21     1730.16     1629.00     63.93 o 
   0   2  21     1195.62     1171.56     72.10 o 
   2   2  21       31.85       33.64     55.36 o 
   4   2  21      469.82      561.50     59.57 o 
  -9   3  21       75.32       33.83     35.41 o 
  -7   3  21      432.96      493.85     47.75 o 
  -5   3  21     1492.35     1240.19     69.25 o 
  -3   3  21     1776.19     1696.08     66.86 o 
  -1   3  21     2333.88     2564.02    113.46 o 
   1   3  21     1185.58     1196.70     60.37 o 
   3   3  21       10.42      -53.73     35.82 o 
  -8   4  21        3.85      -12.52     34.29 o 
  -6   4  21      316.72      326.73     55.78 o 
  -4   4  21      657.65      618.84     50.41 o 
  -2   4  21     1384.40     1508.51     66.60 o 
   0   4  21      234.18      227.63     41.50 o 
  -8   0  22     2051.56     2144.29    130.29 o 
  -6   0  22     1564.43     1451.49    113.50 o 
  -4   0  22     1410.42     1236.30    107.22 o 
  -2   0  22      577.00      406.38     75.85 o 
   0   0  22        6.89       35.25     57.03 o 
   2   0  22       71.60       16.79     59.79 o 
  -9   1  22        1.01        8.69     34.01 o 
  -7   1  22       41.47       54.92     34.98 o 
  -5   1  22      565.07      598.93     83.05 o 
  -3   1  22      357.13      390.12     67.45 o 
  -1   1  22        9.11       -6.00     39.51 o 
   1   1  22       22.24      -56.08     37.39 o 
  -8   2  22       98.14       99.89     37.23 o 
  -6   2  22      902.02      919.96     55.21 o 
  -4   2  22     1762.55     1564.66     65.04 o 
  -2   2  22     2998.94     2918.30    105.69 o 
   0   2  22     2305.14     2383.07     96.96 o 
  -5   3  22      389.98      338.77     43.72 o 
  -3   3  22        8.40       12.02     34.62 o 
  -1   3  22      355.28      433.07     44.93 o 
                                                 
